# Supplementary material for: Golden 2-like Transcription Factors Regulate Photosynthesis under UV-B Stress by Regulating the Calvin Cycle
Source: Plants (Basel). 2024 Jul 5;13(13):1856. doi: 10.3390/plants13131856 (PMC11243960; doi:10.3390/plants13131856)
Supplement: Supplementary file 1 [file plants-13-01856-s001.zip]

Archive with 2 entries (2 files):
- Figure S1+Table S1+Table S3.pdf
- Table S2. Proteomic assay information.xlsx
