# Supplementary material for: Golden 2-like Transcription Factors Regulate Photosynthesis under UV-B Stress by Regulating the Calvin Cycle
Source: Plants (Basel). 2024 Jul 5;13(13):1856. doi: 10.3390/plants13131856 (PMC11243960; doi:10.3390/plants13131856)
Supplement: Supplementary file 1 [file plants-13-01856-s001.zip › Table S2. Proteomic assay information.xlsx]

## Sheet: MS_identified_information
Protein information				F			G			F/G
Protein accession	Protein description	Gene name	MW [kDa]	F2	F3	F1	G2	G3	G1	Ratio	P value
Gene.79430_Unigene17535_All	Ras-related protein RABA1d OS=Arabidopsis thaliana GN=RABA1D	RABA1D	24.214	1.077	0.984	0.983	1.205	1.149	1.299	0.833	0.0177235
Gene.62430_Unigene3959_All	EH domain-containing protein 2 OS=Arabidopsis thaliana GN=EHD2	EHD2	102.24	0.934	0.969	0.905	1.12	1.06	1.191	0.833	0.0095596
Gene.64148_Unigene5152_All	Protein BTR1 OS=Arabidopsis thaliana GN=BTR1	BTR1	33.122	0.969	0.945	0.927	1.128	1.126	1.156	0.833	0.00028397
Gene.34721_CL3946.Contig4_All	60S acidic ribosomal protein P0 OS=Glycine max	---	34.317	0.877	0.905	0.9	1.087	1.102	1.039	0.831	0.0007977
Gene.77861_Unigene16036_All	PREDICTED: protein canopy-1 [Nelumbo nucifera]	---	21.374	1.011	1.031	1.042	1.317	1.189	1.195	0.833	0.0062229
Gene.44084_CL6037.Contig1_All	Conserved oligomeric Golgi complex subunit 4 OS=Arabidopsis thaliana GN=COG4	COG4	82.588	1.007	1.045		1.272	1.198		0.831	0.034359
Gene.77385_Unigene15643_All	Clathrin light chain 2 OS=Arabidopsis thaliana GN=CLC2	CLC2	33.873	0.902	0.948	0.994	1.158	1.125	1.135	0.832	0.0032564
Gene.25310_CL2420.Contig1_All	uncharacterized protein LOC18785598 [Prunus persica]	---	31.603	0.999	1.046	1.035	1.256	1.284	1.163	0.832	0.0051583
Gene.83437_Unigene21136_All	Glutamyl-tRNA(Gln) amidotransferase subunit A, chloroplastic/mitochondrial OS=Vitis vinifera GN=GATA	GATA	56.272	0.958	0.924	0.871	1.121	1.019	1.163	0.833	0.0197002
Gene.35439_CL4072.Contig3_All	Transcription initiation factor IIB OS=Glycine max GN=TFIIB1	TFIIB1	34.247	0.855	0.908	0.951	1.026	1.172	1.066	0.831	0.021419
Gene.35916_CL4180.Contig4_All	Cytochrome b-c1 complex subunit Rieske-1, mitochondrial (Fragment) OS=Nicotiana tabacum	---	26.299	1.111	1.131	1.076	0.887	0.89	0.984	1.202	0.007558
Gene.49264_CL7266.Contig1_All	11 kDa late embryogenesis abundant protein OS=Helianthus annuus	---	29.966	0.68	0.611	0.638	0.511	0.508	0.555	1.226	0.0085572
Gene.53072_CL7997.Contig10_All	Oxalate--CoA ligase OS=Arabidopsis thaliana GN=AAE3	AAE3	56.134		1.244	1.206		0.988	0.98	1.245	0.0053203
Gene.36236_CL4259.Contig1_All	Tetraspanin-3 OS=Arabidopsis thaliana GN=TET3	TET3	31.806	1.161	1.137	1.125	0.921	0.925	0.893	1.25	0.000101318
Gene.71317_Unigene10136_All	21 kDa protein OS=Daucus carota	---	21.319	1.149	1.235	1.187	0.955	0.931	0.934	1.266	0.00045858
Gene.28694_CL2922.Contig4_All	ATPase 10, plasma membrane-type OS=Arabidopsis thaliana GN=AHA10	AHA10	104.4	1.214	1.248	1.296	0.902	0.932	0.982	1.335	0.00075691
Gene.68680_Unigene8317_All	60S ribosomal protein L26-1 OS=Arabidopsis thaliana GN=RPL26A	RPL26A	16.745	1.026	1.067	0.998	0.798	0.756	0.889	1.265	0.0099427
Gene.74554_Unigene13311_All	Alpha-glucan water dikinase, chloroplastic OS=Solanum tuberosum GN=R1	R1	157.61	1.165	1.231	1.221	0.812	0.674	0.741	1.624	0.00098399
Gene.44176_CL6058.Contig2_All	Dehydrin DHN1 OS=Zea mays GN=DHN1	DHN1	18.168	1.072	1.103	1.021	0.658	0.749	0.796	1.451	0.0034581
Gene.18855_CL1637.Contig6_All	Glutamate decarboxylase OS=Petunia hybrida GN=GAD	GAD	55.706	1.187	1.216	1.194	0.934	0.934	0.934	1.284	0.0185205
Gene.47148_CL6814.Contig2_All	Zeta-carotene desaturase, chloroplastic/chromoplastic OS=Zea mays GN=ZDS1	ZDS1	60.609	1.26	1.249	1.258	0.783	0.829	0.855	1.527	0.0037171
Gene.43523_CL5909.Contig2_All	Peroxidase 4 OS=Vitis vinifera GN=GSVIVT00023967001	GSVIVT00023967001	36.728	0.955	0.923	0.949	0.744	0.739	0.762	1.259	7.9879e-05
Gene.85289_Unigene22865_All	Cyanate hydratase OS=Vitis vinifera GN=CYN	CYN	24.684	1.108	1.096	1.104	0.83	0.803	0.856	1.329	0.000104546
Gene.59935_Unigene2261_All	dehydrin, partial [Vaccinium corymbosum]	---	12.31	0.579	0.479	0.529	0.233	0.32	0.245	1.989	0.0035182
Gene.42619_CL5691.Contig1_All	Bifunctional nitrilase/nitrile hydratase NIT4A OS=Nicotiana tabacum GN=NIT4A	NIT4A	40.535	1.05	1.047	0.969	0.858	0.823	0.847	1.213	0.0026848
Gene.18195_CL1537.Contig1_All	Cytochrome c6, chloroplastic OS=Arabidopsis thaliana GN=PETJ	PETJ	23.215	0.938	0.987	1.051	0.837	0.821	0.815	1.203	0.0055399
Gene.71580_Unigene10303_All	UPF0426 protein At1g28150, chloroplastic OS=Arabidopsis thaliana GN=At1g28150	At1g28150	12.478	1.14	1.171	1.121	0.696	0.693	0.706	1.638	1.8748e-06
Gene.48274_CL7009.Contig2_All	unnamed protein product [Coffea canephora]	---	36.402	1.108	1.09	1.088	0.87	0.848	0.919	1.246	0.00083566
Gene.77597_Unigene15784_All	Probable xyloglucan endotransglucosylase/hydrolase protein B OS=Phaseolus angularis GN=XTHB	XTHB	35.435	1.354	1.374	1.366	0.856	0.881	0.83	1.595	1.61803e-05
Gene.48526_CL7075.Contig2_All	BURP domain protein RD22 OS=Arabidopsis thaliana GN=RD22	RD22	26.695	1.119	1.096		0.731	0.827		1.422	0.029896
Gene.34263_CL3852.Contig1_All	PREDICTED: uncharacterized protein LOC100254040 [Vitis vinifera]	---	73.293	1.453	1.445		0.357	0.335		4.188	0.00049804
Gene.71123_Unigene9995_All	Probable carboxylesterase 15 OS=Arabidopsis thaliana GN=CXE15	CXE15	35.417	1.253	1.03	1.119	0.891	0.977	0.933	1.215	0.037698
Gene.87043_Unigene29582_All	Small heat shock protein, chloroplastic OS=Petunia hybrida GN=HSP22	HSP22	17.947	0.926	0.948	0.932	0.598	0.62	0.648	1.504	7.6428e-05
Gene.75241_Unigene13785_All	Photosynthetic NDH subunit of lumenal location 5, chloroplastic OS=Arabidopsis thaliana GN=PNSL5	PNSL5	27.056	1.125	1.125	1.159	0.946	0.941	0.938	1.207	5.5882e-05
Gene.73345_Unigene11946_All	2-methylene-furan-3-one reductase OS=Solanum lycopersicum GN=EO	EO	36.105	1.236	1.245	1.203	0.926	0.932	0.933	1.32	1.65755e-05
Gene.17318_CL1454.Contig2_All	hypothetical protein VITISV_035708 [Vitis vinifera]	---	18.149		1.023	1.025		0.825	0.813	1.25	0.00109631
Gene.40759_CL5231.Contig3_All	Probable 3-hydroxyisobutyrate dehydrogenase-like 1, mitochondrial OS=Arabidopsis thaliana GN=At4g29120	At4g29120	148.26	1.125	1.108	1.092	0.912	0.905	0.912	1.218	2.2604e-05
Gene.69108_Unigene8611_All	Cationic peroxidase 1 OS=Arachis hypogaea GN=PNC1	PNC1	32.987	1.651	1.636	1.624	0.748	0.787	0.754	2.145	6.4959e-07
Gene.75146_Unigene13704_All	Uncharacterized methyltransferase At2g41040, chloroplastic OS=Arabidopsis thaliana GN=At2g41040	At2g41040	37.967	1.023	1.057	1.028	0.793	0.748	0.772	1.344	0.000117645
Gene.43361_CL5860.Contig2_All	Probable mitochondrial saccharopine dehydrogenase-like oxidoreductase At5g39410 OS=Arabidopsis thaliana GN=At5g39410	At5g39410	54.26	1.117	1.188		0.955	0.884		1.253	0.044579
Gene.39650_CL5004.Contig1_All	RNA polymerase II transcriptional coactivator KELP OS=Arabidopsis thaliana GN=KELP	KELP	17.344	1.06	1.062	1.037	0.769	0.767	0.75	1.382	4.0159e-06
Gene.48250_CL7003.Contig1_All	Probable glucan 1,3-alpha-glucosidase OS=Oryza sativa subsp. japonica GN=Os03g0216600	Os03g0216600	109.93	1.261	1.239	1.19	0.863	0.836	0.867	1.438	6.0541e-05
Gene.86421_Unigene25649_All	Annexin D7 OS=Arabidopsis thaliana GN=ANNAT7	ANNAT7	17.348	1.161	1.156	1.159	0.863	0.961	0.916	1.269	0.0165632
Gene.58423_Unigene712_All	Fructokinase OS=Solanum tuberosum	---	40.922	1.119	1.102	1.106	0.931	0.907	0.92	1.206	2.4642e-05
Gene.44153_CL6051.Contig2_All	Uncharacterized protein ycf36 OS=Cyanophora paradoxa GN=ycf36	ycf36	28.701	0.984	1.125	1.045	0.854	0.791	0.872	1.253	0.009925
Gene.85481_Unigene22970_All	Protein FLX-like 3 OS=Arabidopsis thaliana GN=FLXL3	FLXL3	30.452	0.93	0.98	0.952	0.839	0.784	0.758	1.202	0.0052756
Gene.44717_CL6210.Contig1_All	Rhodanese-like domain-containing protein 11, chloroplastic OS=Arabidopsis thaliana GN=STR11	STR11	34.692	1.085	1.095	1.098	0.901	0.929	0.886	1.207	0.000197033
Gene.48649_CL7101.Contig1_All	Aquaporin PIP2-1 OS=Zea mays GN=PIP2-1	PIP2-1	30.175	1.576	1.575		0.881	0.885		1.784	1.78015e-05
Gene.81380_Unigene19288_All	Thylakoid lumenal 17.4 kDa protein, chloroplastic OS=Arabidopsis thaliana GN=TL17	TL17	25.683	1.037	1.045	1.039	0.842	0.824	0.825	1.253	3.4166e-06
Gene.32145_CL3484.Contig2_All	Embryo-specific protein ATS3A OS=Arabidopsis thaliana GN=ATS3A	ATS3A	21.21	1.275	1.251	1.274	0.826	0.752	0.826	1.581	0.000137877
Gene.77494_Unigene15722_All	D-xylose-proton symporter-like 3, chloroplastic OS=Arabidopsis thaliana GN=At5g59250	At5g59250	59.458	1.078	1.025	1.066	0.801	0.865	0.893	1.238	0.0038594
Gene.79659_Unigene17684_All	Uncharacterized protein Os08g0359500 OS=Oryza sativa subsp. japonica GN=Os08g0359500	Os08g0359500	22.081		1.075	1.107		0.876	0.913	1.22	0.0158997
Gene.81562_Unigene19392_All	21 kDa protein OS=Daucus carota	---	21.096	1.129	1.246	1.236	0.868	0.843	0.847	1.412	0.00047632
Gene.77179_Unigene15499_All	Abscisic stress-ripening protein 1 OS=Solanum lycopersicum GN=ASR1	ASR1	14.369	1.466	1.553	1.415	1.094	1.071	0.944	1.426	0.0026223
Gene.71075_Unigene9967_All	Linoleate 13S-lipoxygenase 2-1, chloroplastic OS=Solanum tuberosum GN=LOX2.1	LOX2.1	101.04	1.134	1.14	1.133	0.889	0.882	0.878	1.286	2.1399e-07
Gene.77303_Unigene15579_All	Nuclear pore complex protein NUP98B OS=Arabidopsis thaliana GN=NUP98B	NUP98B	16.643	1.807	1.752	1.834	1.153	1.213	1.174	1.523	3.5195e-05
Gene.83333_Unigene21081_All	PREDICTED: uncharacterized protein YwkD isoform X2 [Capsicum annuum]	---	20.424	1.149	1.147	1.186	0.968	0.932	0.913	1.238	0.00046038
Gene.74793_Unigene13468_All	Plasma membrane-associated cation-binding protein 1 OS=Arabidopsis thaliana GN=PCAP1	PCAP1	22.149	1.321	1.255	1.279	1.025	1.004	1.002	1.272	0.000136643
Gene.73369_Unigene11957_All	D-3-phosphoglycerate dehydrogenase 1, chloroplastic OS=Arabidopsis thaliana GN=PGDH1	PGDH1	66.664	1.123	1.16	1.126	0.857	0.845	0.853	1.334	1.67344e-05
Gene.50201_CL7491.Contig7_All	Probable aldo-keto reductase 2 OS=Oryza sativa subsp. japonica GN=Os04g0338000	Os04g0338000	37.628	1.163		1.085	0.927		0.909	1.224	0.030463
Gene.62968_Unigene4338_All	PREDICTED: uncharacterized protein LOC8277663 isoform X1 [Ricinus communis]	---	28.336	1.074	1.132	1.135	0.931	0.871	0.867	1.252	0.00153696
Gene.72809_Unigene11576_All	(+)-pulegone reductase OS=Mentha piperita	---	35.13	1.235	1.144		0.906	0.926		1.299	0.022538
Gene.21181_CL1905.Contig4_All	hypothetical protein JCGZ_18112 [Jatropha curcas]	---	37.098	1.099	1.133	1.104	0.864	0.832	0.863	1.304	7.517e-05
Gene.24663_CL2340.Contig1_All	Reticulon-like protein B1 OS=Arabidopsis thaliana GN=RTNLB1	RTNLB1	27.697	1.176	1.152	1.211	0.889	0.922	0.884	1.313	0.000157626
Gene.43172_CL5815.Contig1_All	Probable bifunctional methylthioribulose-1-phosphate dehydratase/enolase-phosphatase E1 1 OS=Vitis vinifera GN=VIT_19s0014g02480	VIT_19s0014g02480	28.775	1.13	1.118	1.164	0.861	0.791	0.817	1.382	0.00029845
Gene.49957_CL7434.Contig1_All	PREDICTED: gamma-interferon-inducible lysosomal thiol reductase isoform X4 [Vitis vinifera]	---	30.958	1.117		1.143	0.925		0.948	1.207	0.0079354
Gene.13761_CL1076.Contig4_All	D-xylose-proton symporter-like 2 OS=Arabidopsis thaliana GN=At5g17010	At5g17010	53.564	1.246	1.254	1.256	1.042	0.987	0.906	1.28	0.025938
Gene.25384_CL2430.Contig8_All	Isoflavone reductase-like protein OS=Olea europaea	---	35.124	1.065	1.168	1.111	0.838	0.852	0.886	1.298	0.00114484
Gene.58514_Unigene785_All	PsbP domain-containing protein 6, chloroplastic OS=Arabidopsis thaliana GN=PPD6	PPD6	30.926	1.171	1.182	1.209	0.92	0.926	0.898	1.298	3.9965e-05
Gene.50980_CL7669.Contig2_All	GDSL esterase/lipase At5g14450 OS=Arabidopsis thaliana GN=At5g14450	At5g14450	43.085	1.21	1.179	1.263	0.957	0.976	0.92	1.28	0.00074214
Gene.39120_CL4862.Contig2_All	ATP-dependent 6-phosphofructokinase 2 OS=Arabidopsis thaliana GN=PFK2	PFK2	52.744	1.042	0.992	0.983	0.669	0.774	0.667	1.43	0.0023437
Gene.12005_CL926.Contig6_All	Serine/arginine-rich splicing factor RSZ21 OS=Arabidopsis thaliana GN=RSZ21	RSZ21	18.201		1.149	1.142		0.89	0.802	1.354	0.028105
Gene.6881_CL469.Contig5_All	Heat shock protein 83 OS=Ipomoea nil GN=HSP83A	HSP83A	94.661	1.04	1.079	1.052	0.736	0.741	0.748	1.425	3.7228e-06
Gene.77581_Unigene15774_All	Allene oxide cyclase, chloroplastic OS=Oryza sativa subsp. japonica GN=AOC	AOC	29.184	1.207	1.196	1.2	0.989	0.994	0.991	1.211	1.913e-07
Gene.9009_CL678.Contig3_All	Probable nucleoredoxin 1 OS=Arabidopsis thaliana GN=At1g60420	At1g60420	66.256	1.273	1.203		0.902	0.995		1.305	0.042105
Gene.75120_Unigene13686_All	hypothetical protein COLO4_22086 [Corchorus olitorius]	---	14.82	1.06	0.978	0.966	0.793	0.781	0.789	1.271	0.0148363
Gene.44754_CL6218.Contig1_All	Uncharacterized protein At5g39570 OS=Arabidopsis thaliana GN=At5g39570	At5g39570	39.86	1.004	1.048	1.048	0.566	0.568	0.575	1.814	1.2284e-06
Gene.23829_CL2226.Contig3_All	CSC1-like protein HYP1 OS=Arabidopsis thaliana GN=HYP1	HYP1	80.61	1.1	1.072	1.045	0.881	0.81	0.877	1.253	0.00189802
Gene.18485_CL1590.Contig2_All	PREDICTED: uncharacterized protein LOC109014350 [Juglans regia]	---	13.622	0.919	0.946	0.979	0.679	0.834	0.831	1.213	0.048444
Gene.43339_CL5854.Contig1_All	Peroxiredoxin Q, chloroplastic OS=Populus jackii GN=PRXQ	PRXQ	24.453	1.011	1.08	0.959	0.81	0.793	0.621	1.371	0.0249
Gene.73556_Unigene12089_All	Glutathione S-transferase DHAR3, chloroplastic OS=Arabidopsis thaliana GN=DHAR3	DHAR3	32.262	1.079	1.085	1.11	0.895	0.892	0.905	1.216	3.7876e-05
Gene.63140_Unigene4461_All	NAD(P)H-quinone oxidoreductase subunit 1, chloroplastic OS=Helianthus annuus GN=ndhA	ndhA	20.53	1.107	1.016		0.849	0.874		1.232	0.044282
Gene.77384_Unigene15642_All	Lactoylglutathione lyase GLX1 OS=Arabidopsis thaliana GN=GLX1	GLX1	33.139	1.202	1.173	1.176	0.904	0.927	0.901	1.3	2.2394e-05
Gene.79738_Unigene17743_All	Expansin-A2 OS=Oryza sativa subsp. japonica GN=EXPA2	EXPA2	27.793	1.06	1.04	1.092	0.907	0.831	0.88	1.219	0.0024786
Gene.32159_CL3488.Contig1_All	Asparagine synthetase [glutamine-hydrolyzing] 2 OS=Arabidopsis thaliana GN=ASN2	ASN2	29.133	1.336	1.29	1.322	0.981	0.964	1.011	1.336	7.781e-05
Gene.6811_CL459.Contig2_All	Chitinase 2 OS=Tulipa bakeri	---	34.084	1.281	1.209	1.272	0.949	0.939	0.911	1.344	0.000178111
Gene.15038_CL1228.Contig1_All	Late embryogenesis abundant protein Dc3 OS=Daucus carota	---	10.528	0.806	0.848	0.856	0.498	0.541	0.505	1.626	0.000102693
Gene.6110_CL428.Contig4_All	Ent-kaur-16-ene synthase, chloroplastic OS=Cucurbita maxima	---	89.519	1.031	1.04	1.001	0.755	0.721	0.752	1.379	6.3923e-05
Gene.42310_CL5625.Contig2_All	Probable carboxylesterase 12 OS=Arabidopsis thaliana GN=CXE12	CXE12	34.761	1.093	1.036	1.035	0.785	0.792	0.7	1.39	0.00163862
Gene.69035_Unigene8561_All	CCG-binding protein 1 OS=Arabidopsis thaliana GN=MEE14	MEE14	28.02	1.042	1.056	1.086	0.88	0.821	0.895	1.227	0.0021434
Gene.8795_CL667.Contig11_All	Protein NTM1-like 9 OS=Arabidopsis thaliana GN=NTL9	NTL9	62.282	1.233	1.052	1.383	0.829	0.976	0.96	1.327	0.042218
Gene.26720_CL2603.Contig1_All	uncharacterized LOC102580903 [Solanum tuberosum]	---	40.328	1.206	1.308	1.142	0.902	0.93	0.86	1.358	0.0025813
Gene.74374_Unigene13177_All	Glutathione S-transferase zeta class OS=Euphorbia esula	---	18.252	1.108	1.076	1.135	0.92	0.816	0.805	1.306	0.0040003
Gene.12617_CL981.Contig1_All	L-ascorbate peroxidase 5, peroxisomal OS=Arabidopsis thaliana GN=APX5	APX5	18.651	1.194	1.324	1.134	0.89	0.922	0.959	1.318	0.0055201
Gene.64044_Unigene5081_All	Cinnamoyl-CoA reductase 1 OS=Arabidopsis thaliana GN=CCR1	CCR1	35.96	1.294	1.22	1.109	1.051	0.979	0.955	1.214	0.022559
Gene.81444_Unigene19333_All	3-hydroxyisobutyryl-CoA hydrolase-like protein 3, mitochondrial OS=Arabidopsis thaliana GN=At4g13360	At4g13360	47.63	1.169	1.155	1.183	0.968	0.942	0.934	1.233	8.0804e-05
Gene.46436_CL6653.Contig10_All	Dammarenediol II synthase OS=Panax ginseng GN=PNA	PNA	92.644	1.13	1.134	1.1	0.854	0.857	0.882	1.297	4.4824e-05
Gene.50747_CL7618.Contig7_All	NADP-dependent malic enzyme OS=Vitis vinifera	---	64.917	1.068	1.07	1.088	0.852	0.887	0.88	1.232	0.000103544
Gene.29004_CL2992.Contig2_All	PREDICTED: HD domain-containing protein 2-like [Solanum tuberosum]	---	28.519	1.125	1.193	1.159	0.964	0.904	0.922	1.246	0.00098162
Gene.83266_Unigene21034_All	PREDICTED: PI-PLC X-box domain-containing protein DDB_G0293730 [Ziziphus jujuba]	---	41.062	1.37	1.343	1.274	1.05	1.034	1.077	1.261	0.00071995
Gene.27292_CL2692.Contig1_All	Glycerophosphodiester phosphodiesterase GDPD6 OS=Arabidopsis thaliana GN=GDPD6	GDPD6	48.538	1.127	0.916	1.031	0.764	0.883	0.724	1.296	0.037036
Gene.24536_CL2319.Contig5_All	hypothetical protein CICLE_v10002766mg [Citrus clementina]	---	12.99	0.747	0.732	0.722	0.521	0.587	0.612	1.28	0.0072188
Gene.47411_CL6867.Contig2_All	Late embryogenesis abundant protein Dc3 OS=Daucus carota	---	18.268	0.996	0.984	0.978	0.526	0.493	0.51	1.935	2.2526e-06
Gene.18255_CL1548.Contig4_All	Amidase 1 OS=Arabidopsis thaliana GN=AMI1	AMI1	46.61	0.902	0.846	0.903	0.756	0.643	0.701	1.262	0.0103575
Gene.60364_Unigene2562_All	Hypersensitive-induced response protein 4 OS=Arabidopsis thaliana GN=HIR4	HIR4	32.189	1.132	1.14	1.089	0.905	0.959	0.909	1.212	0.00119956
Gene.42311_CL5625.Contig3_All	Probable carboxylesterase 12 OS=Arabidopsis thaliana GN=CXE12	CXE12	34.747	1.083	1.119	1.27	0.785	0.72	0.849	1.475	0.0046418
Gene.26950_CL2640.Contig3_All	Monodehydroascorbate reductase, chloroplastic/mitochondrial OS=Arabidopsis thaliana GN=MDAR5	MDAR5	52.753	1.399		1.377	0.813		0.741	1.786	0.0064829
Gene.9267_CL685.Contig35_All	Sodium/calcium exchanger NCL OS=Arabidopsis thaliana GN=NCL	NCL	34.065	1.145	0.981	1.037	0.891	0.853	0.872	1.209	0.0160588
Gene.78182_Unigene16641_All	FAM10 family protein At4g22670 OS=Arabidopsis thaliana GN=At4g22670	At4g22670	43.558	0.996	0.978	0.984	0.798	0.83	0.817	1.21	0.000116005
Gene.42912_CL5758.Contig6_All	4-alpha-glucanotransferase, chloroplastic/amyloplastic OS=Solanum tuberosum GN=DPEP	DPEP	64.551	1.315	1.348	1.322	0.697	0.68	0.668	1.949	6.5649e-07
Gene.12514_CL973.Contig8_All	Aminopeptidase M1 OS=Arabidopsis thaliana GN=APM1	APM1	101.72	1.148	1.158	1.122	0.84	0.929	0.943	1.264	0.0032847
Gene.13985_CL1105.Contig1_All	Plastid-lipid-associated protein 6, chloroplastic OS=Arabidopsis thaliana GN=PAP6	PAP6	31.204	0.883	0.888	0.901	0.65	0.661	0.646	1.365	2.1933e-06
Gene.73479_Unigene12032_All	40S ribosomal protein S9-2 OS=Arabidopsis thaliana GN=RPS9C	RPS9C	22.941	0.867	0.947	0.859	0.69	0.728	0.586	1.334	0.0157381
Gene.61526_Unigene3354_All	Acetylornithine deacetylase OS=Arabidopsis thaliana GN=At4g17830	At4g17830	50.997	1.012	1.052	1.013	0.804	0.772	0.765	1.314	0.000161424
Gene.22_CL3.Contig4_All	Phospholipid-transporting ATPase 10 OS=Arabidopsis thaliana GN=ALA10	ALA10	134.69	1.223	1.043	1.133	0.848	0.962	0.899	1.255	0.0182364
Gene.22220_CL2051.Contig3_All	Cysteine synthase OS=Citrullus lanatus	---	34.382	1.154	1.207	1.179	0.982	0.903	0.908	1.267	0.00138029
Gene.71240_Unigene10074_All	macrophage migration inhibitory factor homolog [Carica papaya]	---	12.138	1.061	1.019	1.054	0.803	0.873	0.821	1.255	0.00123801
Gene.33083_CL3665.Contig5_All	Glutathione S-transferase T2 OS=Arabidopsis thaliana GN=GSTT2	GSTT2	26.817		1.597	1.652		0.694	0.697	2.336	0.00040231
Gene.58772_Unigene963_All	Low-temperature-induced cysteine proteinase (Fragment) OS=Solanum lycopersicum	---	48.322	1.087	1.101	1.136	0.832	0.86	0.839	1.313	7.8795e-05
Gene.52536_CL7922.Contig5_All	Uncharacterized protein At1g32220, chloroplastic OS=Arabidopsis thaliana GN=At1g32220	At1g32220	41.606	1.083	1.1	1.087	0.751	0.764	0.765	1.434	5.8461e-07
Gene.39270_CL4899.Contig6_All	Aquaporin PIP1-3 OS=Arabidopsis thaliana GN=PIP1-3	PIP1-3	30.693	1.415	1.421	1.426	1.059	1.124	1.083	1.305	0.0042962
Gene.85084_Unigene22720_All	Nuclear pore complex protein NUP50B OS=Arabidopsis thaliana GN=NUP50B	NUP50B	42.692	1.022	0.974		0.807	0.838		1.213	0.024096
Gene.31339_CL3346.Contig6_All	Monosaccharide-sensing protein 2 OS=Arabidopsis thaliana GN=MSSP2	MSSP2	78.847	1.2	1.108	1.22	0.987	0.999	0.929	1.21	0.0069238
Gene.76393_Unigene15013_All	Late embryogenesis abundant protein At1g64065 OS=Arabidopsis thaliana GN=At1g64065	At1g64065	24.514	1.283	1.156	1.259	0.945	0.941	1.055	1.257	0.0096219
Gene.84970_Unigene22653_All	GDSL esterase/lipase At2g04570 OS=Arabidopsis thaliana GN=At2g04570	At2g04570	38.597	1.556	1.402	1.41	0.913	0.88	0.96	1.587	0.00039914
Gene.79144_Unigene17338_All	Reticulon-like protein B1 OS=Arabidopsis thaliana GN=RTNLB1	RTNLB1	28.312	1.16	1.172	1.116	0.896	0.918	0.868	1.286	0.00033836
Gene.49277_CL7268.Contig1_All	Histone H1 OS=Solanum lycopersicum	---	22.937	0.919		1.021	0.69		0.706	1.39	0.025958
Gene.52056_CL7846.Contig4_All	Abscisic acid and environmental stress-inducible protein OS=Medicago sativa subsp. falcata	---	12.238		0.828	0.786		0.3	0.275	2.807	0.0024007
Gene.75341_Unigene13853_All	Polyphenol oxidase, chloroplastic OS=Malus domestica	---	66.715	1.259	1.289	1.237	0.82	0.804	0.835	1.539	1.58803e-05
Gene.10588_CL783.Contig3_All	ABA-inducible protein PHV A1 OS=Hordeum vulgare GN=HVA1	HVA1	38.949	1.14	1.127	1.088	0.718	0.7	0.781	1.526	0.00029871
Gene.40027_CL5088.Contig2_All	Probable aquaporin PIP1-2 OS=Oryza sativa subsp. japonica GN=PIP1-2	PIP1-2	30.666	1.47	1.658	1.43	1.211	1.104	1.125	1.325	0.0063432
Gene.25659_CL2473.Contig3_All	Patellin-3 OS=Arabidopsis thaliana GN=PATL3	PATL3	67.88	1.241	1.235	1.271	0.995	1.012	0.991	1.25	3.7241e-05
Gene.75018_Unigene13626_All	PREDICTED: uncharacterized protein LOC105108337 [Populus euphratica]	---	52.79	1.148	1.177		0.965	0.928		1.228	0.0124774
Gene.16376_CL1363.Contig1_All	PREDICTED: uncharacterized protein LOC104101109 isoform X1 [Nicotiana tomentosiformis]	---	30.595	1.251	1.127	1.125	0.692	0.858	0.901	1.429	0.0148381
Gene.23476_CL2196.Contig3_All	Probable 6-phosphogluconolactonase 2 OS=Oryza sativa subsp. indica GN=OsI_025867	OsI_025867	29.403		1.015	0.993		0.852	0.812	1.207	0.0191585
Gene.19577_CL1730.Contig4_All	Alpha-1,4-glucan-protein synthase [UDP-forming] OS=Zea mays GN=UPTG	UPTG	41.59	1.265	1.192	1.213	1.014	1.004	1.023	1.207	0.00052282
Gene.71128_Unigene9997_All	Acyl-CoA-binding domain-containing protein 1 OS=Arabidopsis thaliana GN=ACBP1	ACBP1	29.789	1.161	1.007	1.003	0.832	0.815	0.943	1.224	0.03802
Gene.72931_Unigene11657_All	Sucrose-phosphatase 2 OS=Nicotiana tabacum GN=SPP2	SPP2	51.515	1.007	1.037		0.726	0.71		1.423	0.0027171
Gene.81013_Unigene19045_All	afadin- and alpha-actinin-binding protein isoform X2 [Herrania umbratica]	---	44.348	1.267	1.281	1.373	0.744	0.51	0.437	2.319	0.032495
Gene.48773_CL7136.Contig1_All	Acyl carrier protein 1, chloroplastic OS=Casuarina glauca GN=ACP1	ACP1	11.152	1.079	1.146	1.096	0.89	0.84	0.857	1.284	0.00054188
Gene.7572_CL536.Contig1_All	18.2 kDa class I heat shock protein OS=Medicago sativa GN=HSP18.2	HSP18.2	17.858	1.329	1.18		0.891	0.959		1.356	0.049142
Gene.8213_CL608.Contig1_All	Sucrose synthase 2 OS=Pisum sativum GN=SUS2	SUS2	92.49	1.082	1.084	1.095	0.858	0.836	0.86	1.277	1.76727e-05
Gene.39568_CL4980.Contig1_All	Trans-cinnamate 4-monooxygenase OS=Populus kitakamiensis GN=CYP73A16	CYP73A16	60.6
Gene.18461_CL1582.Contig3_All	DNA topoisomerase 3-alpha OS=Oryza sativa subsp. japonica GN=TOP3A	TOP3A	64.28		1.161	1.176		1.089	1.124	1.056	0.08534
Gene.43536_CL5913.Contig1_All	PREDICTED: uncharacterized protein LOC100250241 isoform X1 [Vitis vinifera]	---	50.034	1.025		1.01	1.098		1.048	0.948	0.163023
Gene.81536_Unigene19379_All	Polyadenylate-binding protein 8 OS=Arabidopsis thaliana GN=PAB8	PAB8	70.512	0.938	0.974	0.951	1.025	1.011	1.016	0.938	0.0054443
Gene.34863_CL3971.Contig2_All	UPF0678 fatty acid-binding protein-like protein At1g79260 OS=Arabidopsis thaliana GN=At1g79260	At1g79260	20.163	1.073	1.039	1.026	0.906	0.942	0.948	1.122	0.0040438
Gene.50086_CL7467.Contig2_All	Photosynthetic NDH subunit of lumenal location 1, chloroplastic OS=Arabidopsis thaliana GN=PNSL1	PNSL1	26.982	1.018	0.97	0.987	0.996	0.967	0.913	1.034	0.30522
Gene.39552_CL4975.Contig2_All	Protein FLC EXPRESSOR OS=Arabidopsis thaliana GN=FLX	FLX	33.342	0.975	1.051	1.017	1.142	1.131	1.12	0.897	0.0082044
Gene.51077_CL7686.Contig1_All	Chloroplastic group IIB intron splicing facilitator CRS2-B, chloroplastic OS=Arabidopsis thaliana GN=CRS2B	CRS2B	29.245
Gene.34954_CL3990.Contig7_All	Heterogeneous nuclear ribonucleoprotein 1 OS=Arabidopsis thaliana GN=RNP1	RNP1	37.687	0.967	0.944	0.995	1.047	1.049	1.032	0.929	0.0100564
Gene.79861_Unigene17884_All	Cation/H(+) antiporter 18 OS=Arabidopsis thaliana GN=CHX18	CHX18	27.912			1.383			0.677	2.043
Gene.83334_Unigene21082_All	unnamed protein product [Coffea canephora]	---	18.609	1.055	1.082	1.07	0.987	1.021	0.932	1.091	0.033765
Gene.55021_CL8181.Contig1_All	Chitinase-like protein 2 OS=Arabidopsis thaliana GN=CTL2	CTL2	35.166	0.952			1.18			0.807
Gene.10994_CL812.Contig5_All	Carbonic anhydrase, chloroplastic OS=Nicotiana tabacum	---	36.645	1.021	1.192	1.22	0.957	0.978	0.977	1.179	0.103102
Gene.35764_CL4148.Contig3_All	Cell division protein FtsY homolog, chloroplastic OS=Arabidopsis thaliana GN=CPFTSY	CPFTSY	40.285	0.94	0.908	0.936	0.952	0.953	0.944	0.977	0.109659
Gene.41783_CL5494.Contig1_All	PREDICTED: uncharacterized protein LOC100257148 isoform X2 [Vitis vinifera]	---	11.215
Gene.40033_CL5089.Contig7_All	LOW QUALITY PROTEIN: uncharacterized protein LOC110428466 [Herrania umbratica]	---	51.174
Gene.22691_CL2107.Contig2_All	PREDICTED: uncharacterized protein LOC104421882 isoform X1 [Eucalyptus grandis]	---	114
Gene.43353_CL5859.Contig1_All	Probable ubiquitin-conjugating enzyme E2 25 OS=Arabidopsis thaliana GN=UBC25	UBC25	38.518
Gene.72732_Unigene11528_All	Receptor-like serine/threonine-protein kinase ALE2 OS=Arabidopsis thaliana GN=ALE2	ALE2	117.96	1.022	0.926	1.121	0.928	1.09	0.85	1.07	0.48596
Gene.77371_Unigene15629_All	40S ribosomal protein S19-3 OS=Arabidopsis thaliana GN=RPS19C	RPS19C	16.628	1	0.947	0.967	0.953	0.934	0.953	1.026	0.2126
Gene.73595_Unigene12112_All	PREDICTED: uncharacterized protein LOC100264247 [Vitis vinifera]	---	77.326	1.006	0.959	0.953	1.061	1.067	1.086	0.908	0.0063237
Gene.30784_CL3264.Contig1_All	NADH dehydrogenase [ubiquinone] iron-sulfur protein 7, mitochondrial OS=Arabidopsis thaliana GN=At5g11770	At5g11770	23.377	1.024	1.023	1.024	1.018	1.015	1.037	1	0.96102
Gene.81575_Unigene19399_All	Rho-N domain-containing protein 1, chloroplastic OS=Arabidopsis thaliana GN=RHON1	RHON1	48.724	0.635	0.589	0.545	0.745	0.725	0.671	0.826	0.023917
Gene.79426_Unigene17534_All	3-isopropylmalate dehydratase small subunit 3 OS=Arabidopsis thaliana GN=At2g43090	At2g43090	26.776	0.943	0.964	0.94	0.966	0.926	0.87	1.031	0.3773
Gene.16378_CL1363.Contig3_All	Classical arabinogalactan protein 9 OS=Arabidopsis thaliana GN=AGP9	AGP9	30.789	1.167	1.068	1.113	0.909	1.009	0.973	1.158	0.0211
Gene.14186_CL1131.Contig4_All	Probable 26S proteasome non-ATPase regulatory subunit 3 OS=Nicotiana tabacum GN=21D7	21D7	55.643
Gene.44602_CL6181.Contig4_All	UPF0481 protein At3g47200 OS=Arabidopsis thaliana GN=At3g47200	At3g47200	55.541
Gene.71411_Unigene10196_All	Alpha-1,4-glucan-protein synthase [UDP-forming] 1 OS=Solanum tuberosum GN=UPTG1	UPTG1	43.104	1.171	1.197	1.178	1.051	1.06	1.067	1.116	0.000157685
Gene.32264_CL3507.Contig2_All	Methylthioribose kinase OS=Arabidopsis thaliana GN=MTK	MTK	47.536			1.167			0.973	1.199
Gene.46015_CL6541.Contig1_All	PREDICTED: uncharacterized protein LOC8274257 isoform X1 [Ricinus communis]	---	22.587	1.027	1.02	1.004	1.019	0.959	0.932	1.048	0.152064
Gene.79126_Unigene17325_All	hypothetical protein JCGZ_10677 [Jatropha curcas]	---	37.038
Gene.8945_CL672.Contig7_All	Long-chain-alcohol oxidase FAO1 OS=Lotus japonicus GN=FAO1	FAO1	81.606		1.145			1.237		0.926
Gene.51692_CL7785.Contig4_All	Mitogen-activated protein kinase homolog NTF4 OS=Nicotiana tabacum GN=NTF4	NTF4	51.316			1.116			1.211	0.922
Gene.22024_CL2027.Contig1_All	Glucose-6-phosphate isomerase, cytosolic 2 OS=Clarkia xantiana GN=PGIC2	PGIC2	55.771	1.021	1.031	1.08	0.959	0.951	0.886	1.12	0.0203
Gene.20866_CL1858.Contig2_All	Peptidyl-prolyl cis-trans isomerase FKBP62 OS=Arabidopsis thaliana GN=FKBP62	FKBP62	63.892	1.019	1.017	1.005	1.207	1.197	1.193	0.845	3.5313e-06
Gene.2360_CL151.Contig2_All	Acetate/butyrate--CoA ligase AAE7, peroxisomal OS=Arabidopsis thaliana GN=AAE7	AAE7	62.32	1.047	1.112	1.003	0.978	0.947	1.174	1.02	0.76176
Gene.67844_Unigene7724_All	Cell division topological specificity factor homolog, chloroplastic OS=Arabidopsis thaliana GN=MINE1	MINE1	24.82	0.985		0.94	1.124		1.214	0.823	0.049979
Gene.24724_CL2347.Contig5_All	Probable LRR receptor-like serine/threonine-protein kinase At5g10290 OS=Arabidopsis thaliana GN=At5g10290	At5g10290	31.949			1.004			1.091	0.92
Gene.11557_CL858.Contig5_All	DNA-directed RNA polymerase II subunit 1 OS=Arabidopsis thaliana GN=NRPB1	NRPB1	50.32			1.1			1.125	0.978
Gene.19346_CL1703.Contig8_All	Serine/threonine-protein kinase SAPK2 OS=Oryza sativa subsp. indica GN=SAPK2	SAPK2	28.299
Gene.64493_Unigene5394_All	Clathrin heavy chain 1 OS=Arabidopsis thaliana GN=CHC1	CHC1	112.93
Gene.44782_CL6226.Contig1_All	Aspartate carbamoyltransferase 3, chloroplastic OS=Pisum sativum GN=PYRB3	PYRB3	34.659			1.003			1.096	0.915
Gene.81071_Unigene19082_All	Nuclear transcription factor Y subunit C-3 OS=Arabidopsis thaliana GN=NFYC3	NFYC3	30.832
Gene.30621_CL3236.Contig1_All	Peptidyl-prolyl cis-trans isomerase CYP20-1 OS=Arabidopsis thaliana GN=CYP20-1	CYP20-1	22.088	1.045	0.989	1.038	1.02	0.998	0.994	1.02	0.36552
Gene.68483_Unigene8182_All	Tubulin beta-1 chain OS=Lupinus albus GN=TUBB1	TUBB1	51.482			0.887			0.941	0.943
Gene.58291_Unigene626_All	Protein HOTHEAD OS=Arabidopsis thaliana GN=HTH	HTH	62.579		1.07			1.131		0.946
Gene.11508_CL856.Contig2_All	2-isopropylmalate synthase B OS=Solanum pennellii GN=IPMSB	IPMSB	67.271	1	1.058	0.98	1.09	1.047	1.008	0.966	0.3423
Gene.24931_CL2373.Contig6_All	Clathrin light chain 2 OS=Arabidopsis thaliana GN=CLC2	CLC2	27.916	0.99	0.978	1.001	0.991	0.969	0.996	1.004	0.70342
Gene.31316_CL3344.Contig7_All	Serine hydroxymethyltransferase, mitochondrial OS=Solanum tuberosum	---	57.145
Gene.43600_CL5931.Contig3_All	MLP-like protein 328 OS=Arabidopsis thaliana GN=MLP328	MLP328	17.247	1.036	1.017	1.008	1.146	1.13	1.164	0.89	0.00057981
Gene.78267_Unigene16741_All	Synaptotagmin-4 OS=Arabidopsis thaliana GN=SYT4	SYT4	54.971	1.053	1.047	1.094	1.009	1.016	1.009	1.053	0.021501
Gene.43871_CL5980.Contig3_All	Nuclear transport factor 2 OS=Arabidopsis thaliana GN=NTF2	NTF2	13.584		0.898			0.989		0.908
Gene.68293_Unigene8039_All	CLP protease regulatory subunit CLPX1, mitochondrial OS=Arabidopsis thaliana GN=CLPX1	CLPX1	44.67	0.911			1.113			0.819
Gene.16313_CL1356.Contig4_All	Beta-adaptin-like protein B OS=Arabidopsis thaliana GN=BETAB-AD	BETAB-AD	111.02	1.094	1.104	1.029	0.945	1.291	1.092	0.97	0.8152
Gene.73245_Unigene11875_All	PREDICTED: UPF0160 protein C694.04c [Nelumbo nucifera]	---	40.692	0.98	0.985	0.974	0.982	1.03	0.979	0.983	0.36082
Gene.23417_CL2185.Contig3_All	Flavanone 3-dioxygenase 3 OS=Oryza sativa subsp. japonica GN=F3H-3	F3H-3	38.376	0.958		1.087	1.011		1.154	0.945	0.59774
Gene.82780_Unigene20721_All	Proline-rich receptor-like protein kinase PERK2 OS=Arabidopsis thaliana GN=PERK2	PERK2	71.885			0.994			1.011	0.983
Gene.11724_CL881.Contig2_All	Galactomannan galactosyltransferase 1 OS=Cyamopsis tetragonoloba GN=GMGT1	GMGT1	48.767			1.012			1.205	0.84
Gene.25954_CL2513.Contig2_All	Probable sodium/metabolite cotransporter BASS5, chloroplastic OS=Oryza sativa subsp. indica GN=BASS5	BASS5	48.164
Gene.41198_CL5345.Contig2_All	embryo-abundant family protein [Populus trichocarpa]	---	32.334	0.853	0.827		1.312	1.254		0.655	0.0041604
Gene.48689_CL7111.Contig2_All	Probable serine/threonine-protein kinase PIX7 OS=Arabidopsis thaliana GN=PIX7	PIX7	48.031		0.954	0.968		0.935	0.829	1.09	0.28534
Gene.14792_CL1202.Contig1_All	Probable serine/threonine-protein kinase CST OS=Arabidopsis thaliana GN=CST	CST	26.273			1.02			1.084	0.941
Gene.221_CL21.Contig1_All	PREDICTED: UPF0483 protein AGAP003155-like isoform X2 [Solanum tuberosum]	---	20.727			0.968			0.956	1.013
Gene.68653_Unigene8297_All	ATP-citrate synthase beta chain protein 2 OS=Arabidopsis thaliana GN=ACLB-2	ACLB-2	65.955	1.023	1.032	1.046	1.203	1.204	1.151	0.872	0.00106307
Gene.38487_CL4717.Contig4_All	PRA1 family protein A1 OS=Arabidopsis thaliana GN=PRA1A1	PRA1A1	24.123			1			1.045	0.957
Gene.77686_Unigene15843_All	Trifunctional UDP-glucose 4,6-dehydratase/UDP-4-keto-6-deoxy-D-glucose 3,5-epimerase/UDP-4-keto-L-rhamnose-reductase RHM1 OS=Arabidopsis thaliana GN=RHM1	RHM1	77.036	0.981	1.003	0.934	1.164	1.23	1.154	0.822	0.0025355
Gene.215_CL20.Contig1_All	Zinc finger CCCH domain-containing protein 64 OS=Arabidopsis thaliana GN=At5g56900	At5g56900	66.789		0.892			1.036		0.861
Gene.54157_CL8111.Contig12_All	Pentatricopeptide repeat-containing protein At1g62680, mitochondrial OS=Arabidopsis thaliana GN=At1g62680	At1g62680	26.373
Gene.77773_Unigene15934_All	Cysteine-rich repeat secretory protein 55 OS=Arabidopsis thaliana GN=CRRSP55	CRRSP55	29.424	0.944	0.98	1.006	1.057	1.006	1.122	0.92	0.086199
Gene.42441_CL5654.Contig1_All	Vegetative cell wall protein gp1 OS=Chlamydomonas reinhardtii GN=GP1	GP1	40.714	1.009	0.988	0.974	1.066	1.059	1.078	0.928	0.002805
Gene.48173_CL6977.Contig2_All	PREDICTED: uncharacterized protein LOC104247886 isoform X1 [Nicotiana sylvestris]	---	107.21
Gene.79562_Unigene17609_All	Proline-rich receptor-like protein kinase PERK2 OS=Arabidopsis thaliana GN=PERK2	PERK2	48.369
Gene.22707_CL2107.Contig11_All	PREDICTED: uncharacterized protein LOC104421882 isoform X1 [Eucalyptus grandis]	---	95.49	0.972	0.929		0.968	0.941		0.996	0.88534
Gene.85103_Unigene22736_All	PREDICTED: uncharacterized protein LOC105136982 [Populus euphratica]	---	42.705			1.006			1.027	0.98
Gene.71350_Unigene10159_All	PREDICTED: uncharacterized protein LOC100248442 [Vitis vinifera]	---	14.127			0.975			1.048	0.93
Gene.48352_CL7028.Contig1_All	Protein CDC73 homolog OS=Arabidopsis thaliana GN=CDC73	CDC73	18.197
Gene.83411_Unigene21125_All	50S ribosomal protein L1, chloroplastic OS=Spinacia oleracea GN=RPL1	RPL1	47.797		0.982			0.977		1.005
Gene.24573_CL2324.Contig4_All	Fe-S cluster assembly factor HCF101, chloroplastic OS=Arabidopsis thaliana GN=HCF101	HCF101	57.692	1.002	1.003	0.992	0.944	0.942	0.974	1.048	0.0145159
Gene.18778_CL1624.Contig1_All	Peptidyl-prolyl cis-trans isomerase CYP21-4 OS=Arabidopsis thaliana GN=CYP21-4	CYP21-4	26.527			0.968			1.036	0.934
Gene.49806_CL7388.Contig1_All	Protease Do-like 9 OS=Arabidopsis thaliana GN=DEGP9	DEGP9	37.552
Gene.82010_Unigene19847_All	Dirigent protein 23 OS=Arabidopsis thaliana GN=DIR23	DIR23	19.941
Gene.77442_Unigene15687_All	30S ribosomal protein S10, chloroplastic OS=Mesembryanthemum crystallinum GN=RPS10	RPS10	23.426	0.826	0.834	0.877	0.987	1.06	0.951	0.846	0.0107243
Gene.16947_CL1419.Contig5_All	60S ribosomal protein L13-1 OS=Arabidopsis thaliana GN=RPL13B	RPL13B	23.851			1.241			1.012	1.226
Gene.51937_CL7826.Contig1_All	PREDICTED: uncharacterized protein LOC100244920 [Vitis vinifera]	---	36.784	1.007	1.168	0.72	0.995	1.012	0.798	1.032	0.91932
Gene.55139_CL8190.Contig3_All	Alpha-mannosidase I MNS5 OS=Arabidopsis thaliana GN=MNS5	MNS5	43.009
Gene.24321_CL2290.Contig2_All	Phospholipid hydroperoxide glutathione peroxidase 1, chloroplastic OS=Arabidopsis thaliana GN=GPX1	GPX1	26.995	0.917	0.911	0.925	0.815	0.87	0.866	1.079	0.023502
Gene.50190_CL7491.Contig1_All	Probable aldo-keto reductase 2 OS=Oryza sativa subsp. japonica GN=Os04g0338000	Os04g0338000	43.402
Gene.59926_Unigene2256_All	Alpha-glucan water dikinase, chloroplastic OS=Solanum tuberosum GN=R1	R1	163.78	1.032	1.039	1.069	0.902	0.888	0.917	1.16	0.00047928
Gene.40317_CL5141.Contig2_All	1-aminocyclopropane-1-carboxylate oxidase homolog 2 OS=Arabidopsis thaliana GN=At1g06640	At1g06640	20.755			0.867			1.041	0.833
Gene.87562_Unigene32505_All	Probable caffeoyl-CoA O-methyltransferase At4g26220 OS=Arabidopsis thaliana GN=At4g26220	At4g26220	13.347		1.18			1.186		0.995
Gene.7615_CL542.Contig2_All	PREDICTED: protein RMD5 homolog A [Vitis vinifera]	---	43.706		0.875			0.939		0.932
Gene.43205_CL5823.Contig2_All	29 kDa ribonucleoprotein A, chloroplastic OS=Nicotiana sylvestris	---	33.146	0.755	0.728	0.777	0.854	0.886	0.877	0.864	0.0025248
Gene.16752_CL1399.Contig5_All	Chaperonin 60 subunit beta 4, chloroplastic OS=Arabidopsis thaliana GN=CPN60B4	CPN60B4	64.047	0.833	0.779		0.943	0.977		0.84	0.043725
Gene.34496_CL3892.Contig8_All	Auxin efflux carrier component 7 OS=Arabidopsis thaliana GN=PIN7	PIN7	67.804	1.118	1.083	1.104	1.158	1.114	1.144	0.968	0.08834
Gene.47389_CL6859.Contig1_All	Sucrose synthase 6 OS=Arabidopsis thaliana GN=SUS6	SUS6	67.374	1.028	1.101	1.058	1.015	0.999	1.047	1.041	0.172544
Gene.40989_CL5281.Contig2_All	Codeine O-demethylase OS=Papaver somniferum GN=CODM	CODM	40.39			1.199			1.101	1.089
Gene.80279_Unigene18574_All	Probable pectate lyase 8 OS=Arabidopsis thaliana GN=At3g07010	At3g07010	52.856	1.003			0.975			1.029
Gene.75306_Unigene13833_All	Eukaryotic translation initiation factor 4B3 OS=Arabidopsis thaliana GN=EIF4B3	EIF4B3	30.877		0.913			1.003		0.91
Gene.64089_Unigene5111_All	Uncharacterized protein At1g03900 OS=Arabidopsis thaliana GN=At1g03900	At1g03900	31.701	1.057		1.062	0.97		1.02	1.065	0.129544
Gene.87839_Unigene34253_All	Protein EXORDIUM-like 2 OS=Arabidopsis thaliana GN=EXL2	EXL2	31.082
Gene.63741_Unigene4867_All	Protein LUTEIN DEFICIENT 5, chloroplastic OS=Arabidopsis thaliana GN=CYP97A3	CYP97A3	47.469
Gene.9299_CL689.Contig5_All	Multiprotein-bridging factor 1b OS=Arabidopsis thaliana GN=MBF1B	MBF1B	15.482	0.83	0.794	0.852	0.903	0.929	0.962	0.886	0.0117781
Gene.26310_CL2569.Contig8_All	Regulator of nonsense transcripts 1 homolog OS=Arabidopsis thaliana GN=UPF1	UPF1	122.91	1.002	0.975	0.978	1.044	1.051	1.047	0.94	0.0022625
Gene.24874_CL2362.Contig2_All	Cationic peroxidase 1 OS=Arachis hypogaea GN=PNC1	PNC1	67.348		0.963	1.015		1.109	0.977	0.948	0.53112
Gene.76624_Unigene15171_All	Structural maintenance of chromosomes protein 4 OS=Arabidopsis thaliana GN=SMC4	SMC4	141.42			0.861			1.038	0.829
Gene.54343_CL8131.Contig3_All	Phospho-2-dehydro-3-deoxyheptonate aldolase 1, chloroplastic OS=Nicotiana tabacum GN=DHAPS-1	DHAPS-1	62.682	0.899		0.876	1.248		1.426	0.664	0.026656
Gene.84890_Unigene22597_All	Proline-rich receptor-like protein kinase PERK12 OS=Arabidopsis thaliana GN=PERK12	PERK12	146.24	0.959	0.996	0.972	1.063	1.109	1.108	0.892	0.0030971
Gene.44895_CL6257.Contig5_All	65-kDa microtubule-associated protein 1 OS=Arabidopsis thaliana GN=MAP65-1	MAP65-1	65.44	1.271	1.215	1.173	1.146	1.224	1.141	1.042	0.27278
Gene.33934_CL3802.Contig3_All	Probable nucleoredoxin 2 OS=Oryza sativa subsp. japonica GN=Os01g0794400	Os01g0794400	66.228	1.172	1.287	1.02	1.093	1.055	1.002	1.104	0.25614
Gene.45556_CL6420.Contig2_All	uncharacterized protein	---	17.999	1.052	0.949		0.835	0.994		1.094	0.458
Gene.79559_Unigene17606_All	Ubiquitin receptor RAD23c OS=Arabidopsis thaliana GN=RAD23C	RAD23C	40.635	1.078	0.933	1.019	1.223	1.022	0.989	0.937	0.46936
Gene.49149_CL7248.Contig1_All	Glutathione S-transferase U17 OS=Arabidopsis thaliana GN=GSTU17	GSTU17	27.143	1.025	1.083	1.157	1.221	1.192	1.13	0.922	0.120144
Gene.37606_CL4529.Contig1_All	Xanthine dehydrogenase 1 OS=Arabidopsis thaliana GN=XDH1	XDH1	127.96	0.957	1.03	1.153	0.99	1.121	1.099	0.978	0.74128
Gene.77684_Unigene15841_All	Abscisic stress-ripening protein 1 OS=Solanum lycopersicum GN=ASR1	ASR1	14.899			1.28			1.237	1.035
Gene.69633_Unigene8972_All	Anthocyanidin reductase ((2S)-flavan-3-ol-forming) OS=Vitis vinifera GN=ANR	ANR	37.982	1.111	1.026	1.024	0.918	1.02	0.983	1.082	0.125061
Gene.164_CL16.Contig40_All	HVA22-like protein d OS=Arabidopsis thaliana GN=HVA22D	HVA22D	43.528			0.887			0.999	0.888
Gene.71244_Unigene10078_All	60S ribosomal protein L23 OS=Arabidopsis thaliana GN=RPL23A	RPL23A	14.883	0.858	0.814	0.858	0.898	0.948	0.94	0.908	0.0166005
Gene.83156_Unigene20951_All	Glucan endo-1,3-beta-glucosidase 13 OS=Arabidopsis thaliana GN=At5g56590	At5g56590	53.772	1.075			0.973			1.105
Gene.12322_CL957.Contig5_All	Short-chain dehydrogenase TIC 32, chloroplastic OS=Arabidopsis thaliana GN=TIC32	TIC32	34.284	1.058	1.092	0.973	0.979	0.954	0.963	1.078	0.102542
Gene.76962_Unigene15372_All	PREDICTED: uncharacterized protein LOC100258311 [Vitis vinifera]	---	48.588		0.973			1.002		0.971
Gene.79893_Unigene17915_All	Plastidic glucose transporter 4 OS=Arabidopsis thaliana GN=At5g16150	At5g16150	40.857	1.022	0.998	0.878	0.823	0.847	0.88	1.136	0.068724
Gene.36365_CL4291.Contig2_All	Heme-binding-like protein At3g10130, chloroplastic OS=Arabidopsis thaliana GN=At3g10130	At3g10130	27.988	1.051	1.038	1.076	1.016	0.926	1.02	1.069	0.113939
Gene.64197_Unigene5188_All	Putative late blight resistance protein homolog R1B-17 OS=Solanum demissum GN=R1B-17	R1B-17	91.133	1.317			0.858			1.535
Gene.80471_Unigene18705_All	palmitoyl-protein thioesterase 1-like [Prunus avium]	---	37.253		1.292	1.296		0.806	0.891	1.525	0.075081
Gene.58620_Unigene851_All	Vesicle-associated protein 2-1 OS=Arabidopsis thaliana GN=PVA21	PVA21	26.097			1.117			1.278	0.874
Gene.28511_CL2896.Contig3_All	AMP deaminase OS=Arabidopsis thaliana GN=AMPD	AMPD	97.853	0.907	0.818	0.88	0.97	0.879	0.985	0.919	0.148904
Gene.403_CL27.Contig6_All	Pleiotropic drug resistance protein 2 OS=Nicotiana plumbaginifolia GN=PDR2	PDR2	165.3
Gene.34867_CL3972.Contig5_All	Histidine biosynthesis bifunctional protein hisIE, chloroplastic OS=Arabidopsis thaliana GN=HISN2	HISN2	32.118			0.965			1.068	0.904
Gene.62873_Unigene4274_All	Alpha-L-fucosidase 1 OS=Arabidopsis thaliana GN=FUC1	FUC1	61.533	0.971	1.03		1.031	1.026		0.973	0.44348
Gene.77041_Unigene15422_All	uncharacterized protein LOC110629711 [Manihot esculenta]	---	34.408	1.156	1.164		1.208	1.159		0.98	0.44416
Gene.37955_CL4601.Contig2_All	Probable ADP-ribosylation factor GTPase-activating protein AGD8 OS=Arabidopsis thaliana GN=AGD8	AGD8	43.416
Gene.86585_Unigene26475_All	Transcription initiation factor TFIID subunit 12 OS=Arabidopsis thaliana GN=TAF12	TAF12	36.993		1.111			1.081		1.028
Gene.73742_Unigene12215_All	embryo-abundant family protein [Populus trichocarpa]	---	30.167		0.787			1.728		0.455
Gene.45581_CL6430.Contig1_All	26S proteasome non-ATPase regulatory subunit 2 homolog A OS=Arabidopsis thaliana GN=RPN1A	RPN1A	97.435	1.047	1.019	1.03	1.022	1.058	1.026	0.997	0.82592
Gene.12661_CL985.Contig9_All	Crocetin glucosyltransferase, chloroplastic OS=Gardenia jasminoides GN=UGT75L6	UGT75L6	51.464	0.992	0.947	1.06	1.347	1.46	1.475	0.7	0.00121557
Gene.35887_CL4174.Contig1_All	NAD(P)H:quinone oxidoreductase OS=Solanum tuberosum	---	23.422	1.094	1.078	1.059	1.06	1.049	1.11	1.004	0.85174
Gene.58755_Unigene947_All	Phosphoglucan phosphatase LSF2, chloroplastic OS=Arabidopsis thaliana GN=LSF2	LSF2	32.804
Gene.77160_Unigene15490_All	Adenylate kinase 4 OS=Oryza sativa subsp. japonica GN=ADK-B	ADK-B	26.741	1.053	1.054	1.013	1.207	1.189	1.18	0.872	0.00074013
Gene.35339_CL4054.Contig2_All	Spermine synthase OS=Arabidopsis thaliana GN=SPMS	SPMS	41.03	0.945		0.945	0.994		0.972	0.961	0.072183
Gene.58675_Unigene885_All	Stress-response A/B barrel domain-containing protein UP3 OS=Arabidopsis thaliana GN=UP3	UP3	29.197	0.997	1.021	1.025	1.017	1.014	0.997	1.005	0.66872
Gene.76858_Unigene15319_All	Probable ADP-ribosylation factor GTPase-activating protein AGD6 OS=Arabidopsis thaliana GN=AGD6	AGD6	48.13	0.956		0.988	1.166		1.131	0.846	0.0175975
Gene.66649_Unigene6892_All	RNA pseudouridine synthase 6, chloroplastic OS=Arabidopsis thaliana GN=At4g21770	At4g21770	50.363	0.844	0.88	0.854	0.889	0.857	0.876	0.983	0.35862
Gene.43399_CL5871.Contig1_All	Alcohol dehydrogenase-like 3 OS=Arabidopsis thaliana GN=At1g32780	At1g32780	42.626	1.098	1.117	1.071	1.008	0.978	1.071	1.075	0.068264
Gene.30741_CL3252.Contig3_All	Serine/arginine-rich splicing factor RS31 OS=Arabidopsis thaliana GN=RS31	RS31	27.824
Gene.25634_CL2468.Contig2_All	Vestitone reductase OS=Medicago sativa	---	36.411
Gene.41701_CL5467.Contig5_All	Beta-xylosidase/alpha-L-arabinofuranosidase 2 OS=Medicago sativa subsp. varia GN=Xyl2	Xyl2	68.214	0.877	0.811	0.873	1.254	1.174	1.202	0.706	0.0003969
Gene.7174_CL486.Contig30_All	Sulfated surface glycoprotein 185 OS=Volvox carteri	---	25.085			0.916			0.979	0.936
Gene.45899_CL6510.Contig2_All	Sulfated surface glycoprotein 185 OS=Volvox carteri	---	80.181	1.027	1.031	1.018	1.095	0.993	1.027	0.987	0.7231
Gene.16285_CL1353.Contig3_All	Mitochondrial Rho GTPase 1 OS=Arabidopsis thaliana GN=MIRO1	MIRO1	70.701		0.907			1.024		0.886
Gene.39933_CL5066.Contig4_All	Glutathione synthetase, chloroplastic OS=Solanum lycopersicum GN=GSH2	GSH2	62.319	1.016	1.019	1.042	1.01	0.994	1.044	1.01	0.59152
Gene.46885_CL6751.Contig1_All	uncharacterized protein LOC105157345 [Sesamum indicum]	---	27.508
Gene.87897_Unigene34304_All	Cleavage and polyadenylation specificity factor subunit 2 OS=Oryza sativa subsp. japonica GN=Os09g0569400	Os09g0569400	41.193		0.963			0.985		0.978
Gene.87849_Unigene34268_All	Thioredoxin-like protein HCF164, chloroplastic OS=Oryza sativa subsp. japonica GN=Os03g0767500	Os03g0767500	25.809	0.946		0.911	0.864		0.932	1.034	0.50662
Gene.55943_CL8281.Contig5_All	(+)-neomenthol dehydrogenase OS=Capsicum annuum GN=MNR1	MNR1	34.24	0.763	0.775	0.718	0.863	0.869	0.891	0.86	0.0039041
Gene.7565_CL533.Contig3_All	Pyruvate kinase, cytosolic isozyme OS=Glycine max	---	55.071	1.116	1.116	1.11	1.052	1.028	1.052	1.067	0.00119636
Gene.23075_CL2151.Contig7_All	hypothetical protein PHAVU_005G176700g, partial [Phaseolus vulgaris]	---	18.085			1.083			1.025	1.057
Gene.85273_Unigene22856_All	40S ribosomal protein S23 OS=Fragaria ananassa GN=RPS23	RPS23	15.716		0.834	0.723		0.644	0.509	1.35	0.157182
Gene.41092_CL5315.Contig3_All	Phospholipid--sterol O-acyltransferase OS=Arabidopsis thaliana GN=PSAT	PSAT	72.296
Gene.55196_CL8206.Contig1_All	1-aminocyclopropane-1-carboxylate oxidase homolog 1 OS=Arabidopsis thaliana GN=At1g06620	At1g06620	32.61
Gene.81621_Unigene19429_All	60S ribosomal protein L17-2 OS=Arabidopsis thaliana GN=RPL17B	RPL17B	21.877	0.946	0.92	0.925	0.949	0.97	0.974	0.965	0.037758
Gene.85704_Unigene23182_All	Pollen-specific leucine-rich repeat extensin-like protein 1 OS=Arabidopsis thaliana GN=PEX1	PEX1	20.641
Gene.30635_CL3239.Contig2_All	SufE-like protein 1, chloroplastic/mitochondrial OS=Arabidopsis thaliana GN=SUFE1	SUFE1	39.792
Gene.30743_CL3252.Contig7_All	Serine/arginine-rich splicing factor RS31 OS=Arabidopsis thaliana GN=RS31	RS31	18.926			1.056			0.818	1.291
Gene.73608_Unigene12119_All	Protein TIC 214 OS=Cucumis sativus GN=TIC214	TIC214	61.528		1.041	1.001		0.988	1.005	1.025	0.37596
Gene.73437_Unigene12004_All	Cytochrome b6-f complex iron-sulfur subunit 1, chloroplastic OS=Nicotiana tabacum GN=petC1	petC1	27.963	0.971	0.993	0.99	1.017	0.98	1.014	0.981	0.24042
Gene.25697_CL2479.Contig1_All	U-box domain-containing protein 14 OS=Arabidopsis thaliana GN=PUB14	PUB14	50.195		1.01	0.902		1.031	1.075	0.908	0.24546
Gene.36273_CL4267.Contig1_All	REF/SRPP-like protein At3g05500 OS=Arabidopsis thaliana GN=At3g05500	At3g05500	30.483	0.941	0.939	0.937	0.82	0.845	0.818	1.135	0.0068585
Gene.71214_Unigene10056_All	ATP synthase subunit d, mitochondrial OS=Arabidopsis thaliana GN=At3g52300	At3g52300	22.25	0.905	0.898	0.884	0.996	0.892	0.922	0.956	0.2605
Gene.22022_CL2026.Contig4_All	Malate dehydrogenase, mitochondrial OS=Eucalyptus gunnii GN=MDH	MDH	36.927	1.059	0.994	1.021	0.97	1.001	0.953	1.051	0.099058
Gene.8801_CL667.Contig12_All	Protein NTM1-like 9 OS=Arabidopsis thaliana GN=NTL9	NTL9	19.131	0.944	0.941	0.942	0.872	0.879	0.9	1.066	0.02124
Gene.50312_CL7523.Contig1_All	ATP synthase subunit delta', mitochondrial OS=Ipomoea batatas	---	21.312		1.014	0.98		0.986	0.974	1.017	0.44554
Gene.26151_CL2550.Contig5_All	PREDICTED: uncharacterized protein LOC104610136 [Nelumbo nucifera]	---	26.906
Gene.18664_CL1614.Contig3_All	Glucose-1-phosphate adenylyltransferase small subunit, chloroplastic OS=Arabidopsis thaliana GN=APS1	APS1	56.436	0.938	0.927	0.941	0.961	0.975	0.988	0.96	0.0110836
Gene.18878_CL1643.Contig1_All	PREDICTED: multiple inositol polyphosphate phosphatase 1-like isoform X2 [Malus domestica]	---	53.748	0.898	0.946		1.171	1.202		0.777	0.0130562
Gene.65779_Unigene6275_All	NADPH-dependent aldo-keto reductase, chloroplastic OS=Arabidopsis thaliana GN=AKR4C9	AKR4C9	35.191	0.976	0.992	0.987	1.036	1.064	1.075	0.931	0.0039586
Gene.36404_CL4300.Contig2_All	Protein EXECUTER 1, chloroplastic OS=Arabidopsis thaliana GN=EX1	EX1	77.786
Gene.51187_CL7696.Contig2_All	Serine/threonine-protein kinase TOR OS=Arabidopsis thaliana GN=TOR	TOR	277.01
Gene.11900_CL907.Contig3_All	Protein SRG1 OS=Arabidopsis thaliana GN=SRG1	SRG1	41.254	1.06	1.11	0.992	1.02	0.966	0.937	1.082	0.129255
Gene.77903_Unigene16083_All	Regulator of nonsense transcripts UPF2 OS=Arabidopsis thaliana GN=UPF2	UPF2	21.437
Gene.58722_Unigene923_All	Succinate--CoA ligase [ADP-forming] subunit alpha, mitochondrial OS=Oryza sativa subsp. japonica GN=Os07g0577700	Os07g0577700	37.687	0.924	0.922	0.936	0.953	0.94	0.939	0.982	0.056383
Gene.84171_Unigene22108_All	uncharacterized protein LOC110632302 isoform X1 [Hevea brasiliensis]	---	36.387			0.984			0.931	1.057
Gene.15398_CL1258.Contig4_All	Inactive beta-amylase 9 OS=Arabidopsis thaliana GN=BAM9	BAM9	59.631		1.059	1.011		1.062	0.877	1.068	0.55252
Gene.8383_CL625.Contig1_All	Serpin-ZX OS=Arabidopsis thaliana GN=At1g47710	At1g47710	45.948	1.083	1.118	1.122	0.914	0.972	0.963	1.166	0.002261
Gene.80385_Unigene18647_All	Protein transport protein Sec24-like At3g07100 OS=Arabidopsis thaliana GN=At3g07100	At3g07100	115.09	1.038	0.968	1.049	1.064	1.058	1.098	0.949	0.12804
Gene.43843_CL5972.Contig1_All	Serotonin N-acetyltransferase 2, chloroplastic OS=Oryza sativa subsp. japonica GN=SNAT2	SNAT2	25.933
Gene.43880_CL5983.Contig1_All	PREDICTED: eukaryotic translation initiation factor 3 subunit J-like [Capsicum annuum]	---	25.3	0.888	0.861	0.943	0.844	0.813	0.83	1.082	0.052564
Gene.33131_CL3679.Contig2_All	Kinesin-like protein KIN-13B OS=Arabidopsis thaliana GN=KIN13B	KIN13B	27.483
Gene.53402_CL8067.Contig4_All	calcineurin subunit B-like isoform X1 [Hevea brasiliensis]	---	11.347
Gene.77372_Unigene15630_All	MFP1 attachment factor 1 OS=Solanum lycopersicum GN=MAF1	MAF1	18.17	1.066	1.06	1.079	0.973	1.069	0.993	1.056	0.129818
Gene.79390_Unigene17509_All	50S ribosomal protein L17, chloroplastic OS=Nicotiana tabacum GN=RPL17	RPL17	25.303	0.93	0.942	0.979	0.897	0.947	0.983	1.008	0.78608
Gene.43236_CL5830.Contig2_All	U11/U12 small nuclear ribonucleoprotein 31 kDa protein OS=Arabidopsis thaliana GN=SNRNP31	SNRNP31	97.225
Gene.82841_Unigene20756_All	BURP domain protein RD22 OS=Arabidopsis thaliana GN=RD22	RD22	41.915			0.98			0.81	1.21
Gene.30628_CL3238.Contig1_All	Calmodulin-binding receptor-like cytoplasmic kinase 2 OS=Arabidopsis thaliana GN=CRCK2	CRCK2	40.891
Gene.20930_CL1869.Contig7_All	Sucrose transport protein SUC3 OS=Arabidopsis thaliana GN=SUC3	SUC3	61.122			0.988			0.991	0.997
Gene.81721_Unigene19511_All	Probable glutathione peroxidase 2 OS=Arabidopsis thaliana GN=GPX2	GPX2	23.947
Gene.8478_CL636.Contig5_All	Protein argonaute MEL1 OS=Oryza sativa subsp. japonica GN=MEL1	MEL1	109.15		0.968			1.194		0.811
Gene.58602_Unigene844_All	Pyrophosphate-energized vacuolar membrane proton pump OS=Vigna radiata var. radiata	---	83.779		1.086	1.017		1.09	1.003	1.005	0.9322
Gene.26621_CL2583.Contig3_All	Glyoxylate/hydroxypyruvate reductase HPR3 OS=Arabidopsis thaliana GN=HPR3	HPR3	38.677	1.069		0.985	0.963		1.002	1.045	0.43838
Gene.69564_Unigene8921_All	Probable sugar phosphate/phosphate translocator At1g48230 OS=Arabidopsis thaliana GN=At1g48230	At1g48230	45.081	0.914	0.993		0.966	0.998		0.971	0.56792
Gene.75478_Unigene13925_All	Pre-mRNA-processing factor 19 homolog 2 OS=Arabidopsis thaliana GN=PRP19B	PRP19B	56.952	0.832	0.845	0.884	1.032	0.999	1.062	0.828	0.00173891
Gene.77413_Unigene15666_All	PREDICTED: uncharacterized protein LOC105968145 [Erythranthe guttata]	---	21.676	1.013	1.016	1.24	0.934	0.969	1.185	1.059	0.59226
Gene.8135_CL593.Contig1_All	PREDICTED: uncharacterized protein LOC103945815 [Pyrus x bretschneideri]	---	14.805
Gene.15980_CL1318.Contig29_All	Benzyl alcohol O-benzoyltransferase OS=Nicotiana tabacum GN=HSR201	HSR201	48.308		0.766			1.495		0.512
Gene.19910_CL1771.Contig1_All	Polypyrimidine tract-binding protein homolog 3 OS=Arabidopsis thaliana GN=At1g43190	At1g43190	54.732	0.925	0.954	0.916	1.115	1.022	1.21	0.835	0.023984
Gene.43916_CL5989.Contig2_All	Protein trichome birefringence-like 8 OS=Arabidopsis thaliana GN=TBL8	TBL8	102.14		0.922			0.978		0.943
Gene.83457_Unigene21146_All	Auxin-binding protein ABP19a OS=Prunus persica GN=ABP19A	ABP19A	23.746	1.027	1.022	0.988	1.167	1.184	1.147	0.868	0.00075591
Gene.75193_Unigene13741_All	Eukaryotic translation initiation factor 3 subunit I OS=Arabidopsis thaliana GN=TIF3I1	TIF3I1	35.832	0.871	0.932	0.883	1.032	1.05	1.052	0.857	0.0019979
Gene.63821_Unigene4925_All	Actin-depolymerizing factor 2 OS=Petunia hybrida GN=ADF2	ADF2	16.181	1.113	1.024	1.126	1.002	0.968	0.901	1.137	0.041599
Gene.80536_Unigene18751_All	THO complex subunit 1 OS=Arabidopsis thaliana GN=THO1	THO1	25.232			0.818			0.889	0.92
Gene.41784_CL5494.Contig2_All	unnamed protein product, partial [Vitis vinifera]	---	51.102
Gene.506_CL31.Contig22_All	Calcium-dependent protein kinase 32 OS=Arabidopsis thaliana GN=CPK32	CPK32	45.963
Gene.58662_Unigene878_All	Oryzain alpha chain OS=Oryza sativa subsp. japonica GN=Os04g0650000	Os04g0650000	45.222	0.917	0.892	0.876	1.291	1.337	1.195	0.702	0.00059651
Gene.14555_CL1174.Contig5_All	Uncharacterized protein At2g17340 OS=Arabidopsis thaliana GN=At2g17340	At2g17340	40.706	0.988	1.167	0.987	1.007	0.921	0.994	1.075	0.32246
Gene.48171_CL6977.Contig1_All	PREDICTED: uncharacterized protein LOC100261233 isoform X2 [Vitis vinifera]	---	88.516			1.035			1.008	1.027
Gene.26603_CL2578.Contig2_All	PREDICTED: serine/threonine-protein phosphatase 6 regulatory subunit 3 isoform X2 [Ricinus communis]	---	94.569	1.05	1.054	0.996	1.139	1.093	1.186	0.907	0.030878
Gene.8174_CL601.Contig1_All	Probable protein phosphatase 2C BIPP2C1 OS=Oryza sativa subsp. japonica GN=BIPP2C1	BIPP2C1	70.084	0.984	0.968		1.008	1.049		0.949	0.136325
Gene.50735_CL7618.Contig1_All	NADP-dependent malic enzyme OS=Phaseolus vulgaris GN=ME1	ME1	68.023	0.913	0.98	0.935	1.288	1.238	1.326	0.734	0.00042341
Gene.85299_Unigene22871_All	D-aminoacyl-tRNA deacylase OS=Arabidopsis thaliana GN=GEK1	GEK1	37.904
Gene.35656_CL4123.Contig3_All	Bifunctional dihydrofolate reductase-thymidylate synthase OS=Daucus carota	---	58.919		1.077	0.991		1.086	0.97	1.006	0.93414
Gene.28308_CL2856.Contig3_All	Protein STRICTOSIDINE SYNTHASE-LIKE 13 OS=Arabidopsis thaliana GN=SSL13	SSL13	41.475
Gene.40642_CL5211.Contig1_All	Pheophytinase, chloroplastic OS=Arabidopsis thaliana GN=PPH	PPH	30.226	0.902	0.92		0.947	0.946		0.962	0.060781
Gene.31679_CL3403.Contig6_All	Cystathionine beta-lyase, chloroplastic OS=Arabidopsis thaliana GN=At3g57050	At3g57050	49.268			0.972			0.98	0.992
Gene.43447_CL5884.Contig2_All	Leucine-rich repeat receptor-like serine/threonine/tyrosine-protein kinase SOBIR1 OS=Arabidopsis thaliana GN=SOBIR1	SOBIR1	39.875
Gene.41615_CL5443.Contig2_All	Eukaryotic translation initiation factor isoform 4G-1 OS=Arabidopsis thaliana GN=EIF(ISO)4G1	EIF(ISO)4G1	77.754	1.111	1.08	1.099	1.111	1.107	1.123	0.985	0.172438
Gene.3576_CL224.Contig3_All	Mechanosensitive ion channel protein 2, chloroplastic OS=Arabidopsis thaliana GN=MSL2	MSL2	47.66
Gene.81054_Unigene19072_All	Polyadenylate-binding protein-interacting protein 4 OS=Arabidopsis thaliana GN=CID4	CID4	74.768		0.883			1.103		0.801
Gene.85846_Unigene23369_All	ATP-dependent Clp protease proteolytic subunit-related protein 3, chloroplastic OS=Arabidopsis thaliana GN=CLPR3	CLPR3	20.06	0.783	0.825	0.834	0.885	0.919	0.904	0.902	0.0097181
Gene.18885_CL1643.Contig4_All	PREDICTED: multiple inositol polyphosphate phosphatase 1 isoform X2 [Prunus mume]	---	56.691			0.966			1.046	0.924
Gene.30615_CL3234.Contig4_All	Protein NRT1/ PTR FAMILY 8.2 OS=Arabidopsis thaliana GN=NPF8.2	NPF8.2	77.038
Gene.20763_CL1843.Contig2_All	Protoporphyrinogen oxidase 1, chloroplastic OS=Arabidopsis thaliana GN=PPOX1	PPOX1	61.187	1.012	1.007	0.993	1.009	1.004	1.002	0.999	0.8737
Gene.17937_CL1504.Contig5_All	Auxin transport protein BIG OS=Arabidopsis thaliana GN=BIG	BIG	563.44
Gene.46927_CL6766.Contig2_All	Monooxygenase 2 OS=Arabidopsis thaliana GN=MO2	MO2	26.48
Gene.85306_Unigene22876_All	Porphobilinogen deaminase, chloroplastic OS=Pisum sativum GN=HEMC	HEMC	41.571	0.964	0.982	0.986	1.131	1.175	1.17	0.843	0.00025905
Gene.58561_Unigene818_All	Cysteine proteinase inhibitor 12 OS=Oryza sativa subsp. japonica GN=Os01g0270100	Os01g0270100	27.902	1.015	0.969	0.988	0.919	0.858	0.863	1.126	0.009977
Gene.39353_CL4923.Contig3_All	Protein TIC 62, chloroplastic OS=Pisum sativum GN=TIC62	TIC62	63.171		1.033	0.938		1.133	1.041	0.907	0.26534
Gene.4466_CL283.Contig10_All	hypothetical protein POPTR_0001s27010g [Populus trichocarpa]	---	36.235		1.1			1.068		1.03
Gene.31707_CL3408.Contig8_All	Fumarate hydratase 1, mitochondrial OS=Arabidopsis thaliana GN=FUM1	FUM1	28.115
Gene.26176_CL2554.Contig4_All	Probable serine/threonine-protein kinase SIS8 OS=Arabidopsis thaliana GN=SIS8	SIS8	33.5
Gene.23736_CL2214.Contig24_All	UDP-glycosyltransferase 71E1 OS=Stevia rebaudiana GN=UGT71E1	UGT71E1	56.984
Gene.23670_CL2211.Contig3_All	UDP-glycosyltransferase 91C1 OS=Arabidopsis thaliana GN=UGT91C1	UGT91C1	52.433
Gene.6316_CL442.Contig2_All	Probable disease resistance RPP8-like protein 4 OS=Arabidopsis thaliana GN=RPP8L4	RPP8L4	104.38
Gene.26376_CL2574.Contig4_All	Arogenate dehydrogenase 1, chloroplastic OS=Arabidopsis thaliana GN=TYRAAT1	TYRAAT1	38.018	1.006	0.968	1.028	0.957	0.964	0.951	1.045	0.071161
Gene.71432_Unigene10208_All	ATP-dependent Clp protease ATP-binding subunit CLPT1, chloroplastic OS=Arabidopsis thaliana GN=CLPT1	CLPT1	25.169	0.917	0.985	0.977	1.051	1.004	0.958	0.956	0.26562
Gene.55469_CL8235.Contig3_All	DEAD-box ATP-dependent RNA helicase 50 OS=Arabidopsis thaliana GN=RH50	RH50	66.801
Gene.50313_CL7523.Contig2_All	ATP synthase subunit delta', mitochondrial OS=Ipomoea batatas	---	21.325	0.973			0.976			0.997
Gene.73064_Unigene11750_All	zinc finger protein ZPR1 isoform X1 [Carica papaya]	---	54.717	1.068	1.133	1.037	1.015	1.024	1.061	1.045	0.2162
Gene.7858_CL568.Contig1_All	NAD kinase 2, chloroplastic OS=Arabidopsis thaliana GN=NADK2	NADK2	110.96	0.873	0.852		0.901	0.907		0.954	0.064962
Gene.7964_CL575.Contig3_All	Ureide permease 2 OS=Arabidopsis thaliana GN=UPS2	UPS2	38.929	1.048			0.816			1.284
Gene.73460_Unigene12021_All	Peroxiredoxin-2F, mitochondrial OS=Oryza sativa subsp. japonica GN=PRXIIF	PRXIIF	22.356	0.964	0.937	0.977	0.938	0.898	0.951	1.033	0.20304
Gene.30381_CL3182.Contig3_All	Cullin-associated NEDD8-dissociated protein 1 OS=Arabidopsis thaliana GN=CAND1	CAND1	134.7	1.003	1.003	0.997	0.967	0.986	0.94	1.038	0.115856
Gene.85126_Unigene22754_All	Thioredoxin O, mitochondrial OS=Oryza sativa subsp. japonica GN=Os06g0665900	Os06g0665900	23.286	0.908	0.89		0.931	0.935		0.964	0.0682
Gene.23951_CL2240.Contig3_All	FT-interacting protein 1 OS=Arabidopsis thaliana GN=FTIP1	FTIP1	115.19	0.959	0.999	1.036	1.068	1.018	1.043	0.957	0.165982
Gene.45491_CL6403.Contig6_All	Calnexin homolog OS=Glycine max	---	61.226
Gene.30889_CL3280.Contig4_All	Casein kinase 1-like protein 1 OS=Arabidopsis thaliana GN=CKL1	CKL1	44.191
Gene.83386_Unigene21113_All	Protein IN2-1 homolog B OS=Oryza sativa subsp. indica GN=GSTZ5	GSTZ5	27.459	1.088	1.063	1.114	1.065	1.039	1.064	1.031	0.129324
Gene.83890_Unigene21579_All	PREDICTED: uncharacterized protein LOC104879282 [Vitis vinifera]	---	21.587	0.852	0.789	0.819	0.874	0.765	0.839	0.993	0.89684
Gene.59770_Unigene2154_All	Glyoxylate/succinic semialdehyde reductase 1 OS=Arabidopsis thaliana GN=GLYR1	GLYR1	31.213	1.018	1.024	1.042	1.005	0.981	1.007	1.03	0.051898
Gene.52583_CL7929.Contig2_All	FRIGIDA-like protein 3 OS=Arabidopsis thaliana GN=FRL3	FRL3	63.145	0.862	0.884	0.879	1.032	1.008	1.015	0.859	0.000122892
Gene.67512_Unigene7488_All	DExH-box ATP-dependent RNA helicase DExH3 OS=Arabidopsis thaliana GN=At1g48650	At1g48650	135.91
Gene.51226_CL7700.Contig1_All	Tobamovirus multiplication protein 2A OS=Arabidopsis thaliana GN=TOM2A	TOM2A	23.716	1.16	1.153		0.986	0.965		1.186	0.0042827
Gene.19737_CL1748.Contig4_All	Monooxygenase 2 OS=Arabidopsis thaliana GN=MO2	MO2	49.065	0.92	0.867	0.899	1.223	1.203	1.078	0.767	0.0036007
Gene.39020_CL4839.Contig2_All	Ultraviolet-B receptor UVR8 OS=Arabidopsis thaliana GN=UVR8	UVR8	47.195
Gene.53258_CL8037.Contig6_All	BEL1-like homeodomain protein 7 OS=Arabidopsis thaliana GN=BLH7	BLH7	71.591			1.054			0.959	1.099
Gene.83291_Unigene21049_All	hypothetical protein VITISV_005967 [Vitis vinifera]	---	32.68	1.011	0.986	0.975	0.834	0.876	0.86	1.156	0.00124355
Gene.33811_CL3785.Contig1_All	THO complex subunit 4D OS=Arabidopsis thaliana GN=ALY4	ALY4	28.796	0.867	0.819	0.894	0.859	0.825	0.854	1.017	0.60752
Gene.26208_CL2560.Contig1_All	Mediator of RNA polymerase II transcription subunit 36a OS=Arabidopsis thaliana GN=MED36A	MED36A	32.596	0.928	0.885	0.919	0.998	0.933	0.963	0.944	0.076895
Gene.11862_CL901.Contig2_All	Cytochrome P450 71D10 OS=Glycine max GN=CYP71D10	CYP71D10	58.175	0.996	0.96	0.989	0.89	0.911	0.904	1.089	0.0030021
Gene.18449_CL1580.Contig2_All	PREDICTED: protein CREG1 [Nicotiana tomentosiformis]	---	23.797
Gene.49359_CL7293.Contig1_All	Cell division control protein 48 homolog A OS=Arabidopsis thaliana GN=CDC48A	CDC48A	43.769
Gene.1684_CL107.Contig2_All	Ubiquitin carboxyl-terminal hydrolase 12 OS=Arabidopsis thaliana GN=UBP12	UBP12	131.01
Gene.83557_Unigene21213_All	GDSL esterase/lipase At1g29670 OS=Arabidopsis thaliana GN=At1g29670	At1g29670	40.234	1.252	1.278	1.191	1.172	1.155	1.109	1.083	0.040683
Gene.9575_CL713.Contig6_All	Metal tolerance protein 4 OS=Oryza sativa subsp. japonica GN=MTP4	MTP4	45.403
Gene.645_CL36.Contig1_All	Cysteine-rich receptor-like protein kinase 10 OS=Arabidopsis thaliana GN=CRK10	CRK10	73.863			0.97			0.956	1.015
Gene.75409_Unigene13886_All	Monothiol glutaredoxin-S12, chloroplastic OS=Oryza sativa subsp. japonica GN=GRXS12	GRXS12	35.144	0.972	0.975	0.985	0.916	0.982	0.894	1.05	0.22238
Gene.40545_CL5184.Contig5_All	Probable NADH dehydrogenase [ubiquinone] 1 alpha subcomplex subunit 5, mitochondrial OS=Arabidopsis thaliana GN=At5g52840	At5g52840	22.808	1.046	1.028	1.035	1.057	1.03	1.013	1.003	0.8319
Gene.28493_CL2892.Contig1_All	uncharacterized protein	---	27.991	1.27	1.092	1.182	1.135	1.067	1.05	1.09	0.163364
Gene.22510_CL2081.Contig1_All	PREDICTED: uncharacterized protein LOC100248070 isoform X1 [Vitis vinifera]	---	93.225	1.066			0.929			1.147
Gene.58155_Unigene540_All	THO complex subunit 6 OS=Arabidopsis thaliana GN=THO6	THO6	42.328
Gene.65622_Unigene6166_All	Transcription initiation factor TFIID subunit 12 OS=Arabidopsis thaliana GN=TAF12	TAF12	13.74	1.084			1.033			1.049
Gene.30764_CL3260.Contig1_All	unnamed protein product [Coffea canephora]	---	37.018			1.075			1.068	1.007
Gene.44192_CL6064.Contig1_All	Fumarylacetoacetase [Macleaya cordata]	---	27.314	0.972			0.892			1.09
Gene.25564_CL2459.Contig2_All	Mitochondrial-processing peptidase subunit alpha OS=Solanum tuberosum GN=MPP	MPP	54.333	1.038	1.074	1.118	1.017	0.867	0.905	1.158	0.046736
Gene.33996_CL3815.Contig3_All	Protein THYLAKOID FORMATION 1, chloroplastic OS=Arabidopsis thaliana GN=THF1	THF1	39.089	0.944	0.956	0.94	0.953	0.912	0.932	1.015	0.32314
Gene.26111_CL2540.Contig5_All	Plant UBX domain-containing protein 8 OS=Arabidopsis thaliana GN=PUX8	PUX8	30.493
Gene.3488_CL215.Contig2_All	Mitotic spindle checkpoint protein MAD1 OS=Arabidopsis thaliana GN=MAD1	MAD1	42.439
Gene.68902_Unigene8478_All	Alpha/beta-gliadin clone PW1215 OS=Triticum aestivum	---	158.76	1.01	0.967	0.927	0.927	0.973	0.958	1.016	0.6151
Gene.38097_CL4628.Contig3_All	Short-chain dehydrogenase reductase 3a OS=Arabidopsis thaliana GN=SDR3a	SDR3a	28.886	1.057	1.087	1.092	1.294	1.364	1.266	0.825	0.00138485
Gene.23335_CL2176.Contig7_All	Ultraviolet-B receptor UVR8 OS=Arabidopsis thaliana GN=UVR8	UVR8	31.911	0.926		1.028	1.131		1.064	0.89	0.192397
Gene.8393_CL626.Contig2_All	protein phosphatase methylesterase 1 isoform X1 [Herrania umbratica]	---	39.022	1.075	1.078	1.03	0.999	0.974	1.02	1.063	0.036442
Gene.2111_CL129.Contig15_All	Vesicle-associated protein 1-2 OS=Arabidopsis thaliana GN=PVA12	PVA12	18.88	1.112		1.034	1.133		1.247	0.902	0.22902
Gene.53293_CL8045.Contig4_All	Uncharacterized protein At5g02240 OS=Arabidopsis thaliana GN=At5g02240	At5g02240	34.363	1.1	1.11	1.037	0.874	0.949	0.909	1.189	0.0056561
Gene.39537_CL4972.Contig2_All	Protein STRICTOSIDINE SYNTHASE-LIKE 3 OS=Arabidopsis thaliana GN=SSL3	SSL3	43.519	1.011	0.975	1.017	1.044	1.029	1.015	0.972	0.144744
Gene.14659_CL1188.Contig7_All	Ubiquitin-activating enzyme E1 1 OS=Arabidopsis thaliana GN=UBA1	UBA1	121.45	1.076	1.068	1.065	1.102	1.092	1.079	0.98	0.044759
Gene.38921_CL4817.Contig1_All	Proteasome subunit alpha type-6 OS=Nicotiana tabacum GN=PAA1	PAA1	27.314	1.008	0.992	0.994	1.048	0.991	1.049	0.97	0.191163
Gene.79185_Unigene17369_All	Pre-mRNA-processing-splicing factor 8A OS=Arabidopsis thaliana GN=PRP8A	PRP8A	274.25	0.921	0.895	0.906	1.011	0.996	1.048	0.891	0.0025991
Gene.70374_Unigene9518_All	Phosphoribosylglycinamide formyltransferase, chloroplastic OS=Vigna unguiculata GN=PUR3	PUR3	32.688	1.078	1.026		0.989	0.984		1.066	0.123503
Gene.36606_CL4340.Contig1_All	Pyruvate dehydrogenase E1 component subunit beta-3, chloroplastic OS=Arabidopsis thaliana GN=E1-BETA-2	E1-BETA-2	51.522	1.123	1.039	1.019	1.015	1.086	1.078	1.001	0.996
Gene.42264_CL5617.Contig3_All	PREDICTED: protein YIPF1 homolog isoform X3 [Populus euphratica]	---	28.8	1.091		1.065	1.248		1.101	0.918	0.31934
Gene.35181_CL4016.Contig2_All	Tropinone reductase homolog At2g29260, chloroplastic OS=Arabidopsis thaliana GN=At2g29260	At2g29260	34.565	1.073	1.057	1.026	0.997	0.947	0.941	1.094	0.0162631
Gene.13359_CL1043.Contig12_All	Protein EMSY-LIKE 3 OS=Arabidopsis thaliana GN=EML3	EML3	27.339
Gene.15006_CL1226.Contig3_All	Protein MODIFIER OF SNC1 1 OS=Arabidopsis thaliana GN=MOS1	MOS1	166.05	0.738	0.644	0.762	0.869	0.798	0.953	0.818	0.051
Gene.85189_Unigene22793_All	Probable carbohydrate esterase At4g34215 OS=Arabidopsis thaliana GN=At4g34215	At4g34215	27.271	1.135	1.106	1.216	1.04	1.125	1.042	1.078	0.12234
Gene.40047_CL5093.Contig4_All	Protein transport protein SEC13 homolog B OS=Arabidopsis thaliana GN=SEC13B	SEC13B	32.585	1.01	1.085	0.997	1.107	1.093	1.163	0.919	0.059863
Gene.21924_CL2007.Contig1_All	Enhancer of mRNA-decapping protein 4 OS=Arabidopsis thaliana GN=VCS	VCS	151.09
Gene.14189_CL1132.Contig1_All	Topless-related protein 4 OS=Arabidopsis thaliana GN=TPR4	TPR4	124.82		0.973	0.833		1.024	1.038	0.876	0.22426
Gene.57388_Unigene5_All	unnamed protein product, partial [Vitis vinifera]	---	29.502	0.918	1.041	1.108	1.064	0.764	0.951	1.104	0.40172
Gene.85808_Unigene23326_All	PREDICTED: uncharacterized protein LOC100258439 isoform X2 [Vitis vinifera]	---	17.934	0.773	0.774	0.767	0.941	0.827	0.792	0.904	0.198421
Gene.83071_Unigene20897_All	Allene oxide cyclase, chloroplastic OS=Oryza sativa subsp. indica GN=AOC	AOC	27.954	1.094	0.981	1.076	0.915	0.929	0.928	1.137	0.065677
Gene.54236_CL8124.Contig2_All	Chaperone protein dnaJ A7A, chloroplastic OS=Oryza sativa subsp. japonica GN=DJA7A	DJA7A	53.101	1.064	1.036	1.057	1.049	1.079	1.023	1.002	0.9106
Gene.71013_Unigene9922_All	Lon protease homolog, mitochondrial OS=Oryza sativa subsp. indica GN=OsI_27415	OsI_27415	116.49	1.014	0.989	0.951	1.088	1.085	1.078	0.909	0.03642
Gene.22395_CL2067.Contig1_All	Formate dehydrogenase, mitochondrial OS=Solanum tuberosum GN=FDH1	FDH1	41.967	0.919	0.919	0.905	0.971	0.963	0.959	0.948	0.00106266
Gene.79135_Unigene17331_All	IAA-amino acid hydrolase ILR1-like 4 OS=Arabidopsis thaliana GN=ILL4	ILL4	50.874	1.06	1.065	1.096	1.072	1.102	1.043	1.001	0.94538
Gene.59307_Unigene1793_All	Branched-chain amino acid aminotransferase 2, chloroplastic OS=Humulus lupulus GN=BCAT2	BCAT2	44.883	0.955		0.91	1.044		1.15	0.85	0.096003
Gene.8361_CL621.Contig4_All	Formin-like protein 3 OS=Oryza sativa subsp. japonica GN=FH3	FH3	58.694
Gene.17148_CL1436.Contig12_All	hypothetical protein B456_008G149200 [Gossypium raimondii]	---	13.094
Gene.85317_Unigene22884_All	PREDICTED: uncharacterized protein LOC109240199 [Nicotiana attenuata]	---	28.581	0.979	0.969		0.984	0.903		1.032	0.52832
Gene.24023_CL2250.Contig2_All	Bifunctional adenosine 5'-phosphosulfate phosphorylase/adenylylsulfatase HINT4 OS=Arabidopsis thaliana GN=HINT4	HINT4	13.455	1.014		1.135	0.997		1.034	1.058	0.4508
Gene.52793_CL7951.Contig3_All	Cinnamoyl-CoA reductase 1 OS=Arabidopsis thaliana GN=CCR1	CCR1	36.813	1.019	1.071	1.092	0.968	0.966	0.919	1.115	0.0150635
Gene.16477_CL1375.Contig2_All	Coatomer subunit alpha-1 OS=Arabidopsis thaliana GN=At1g62020	At1g62020	136.6	0.994	0.995	1.018	1.125	1.118	1.067	0.908	0.0065231
Gene.36202_CL4250.Contig3_All	huntingtin-interacting protein K [Helianthus annuus]	---	14.172	0.891	0.841	0.855	1.037	1.11	1.106	0.795	0.00121867
Gene.48374_CL7036.Contig2_All	Peptide chain release factor APG3, chloroplastic OS=Arabidopsis thaliana GN=APG3	APG3	26.35	0.94			0.959			0.98
Gene.83672_Unigene21313_All	Probable uridine nucleosidase 2 OS=Arabidopsis thaliana GN=URH2	URH2	34.396	1.005	1.03		0.995	1.066		0.987	0.77092
Gene.28207_CL2839.Contig4_All	unnamed protein product [Coffea canephora]	---	57.744
Gene.80744_Unigene18875_All	Pentatricopeptide repeat-containing protein At5g66520 OS=Arabidopsis thaliana GN=PCMP-H61	PCMP-H61	74.516
Gene.36278_CL4268.Contig3_All	Dephospho-CoA kinase OS=Arabidopsis thaliana GN=COAE	COAE	25.707	1.081	1.022		1.037	1.033		1.016	0.63848
Gene.54791_CL8170.Contig2_All	E3 ubiquitin-protein ligase BRE1-like 1 OS=Arabidopsis thaliana GN=HUB1	HUB1	99.794
Gene.9131_CL681.Contig8_All	Uncharacterized membrane protein At1g16860 OS=Arabidopsis thaliana GN=At1g16860	At1g16860	51.636		1.286	1.321		1.145	1.132	1.145	0.0114371
Gene.17615_CL1483.Contig1_All	Long chain acyl-CoA synthetase 6, peroxisomal OS=Arabidopsis thaliana GN=LACS6	LACS6	76.543	0.9	0.92	0.965	0.958	1.006	0.958	0.953	0.140395
Gene.67078_Unigene7182_All	Serine carboxypeptidase-like 20 OS=Arabidopsis thaliana GN=SCPL20	SCPL20	54.704	0.979	0.988	1.056	0.937	0.943	0.919	1.08	0.038084
Gene.85592_Unigene23063_All	Peroxidase N1 OS=Nicotiana tabacum GN=poxN1	poxN1	34.892		0.785	0.694		1.366	1.461	0.523	0.0114831
Gene.32051_CL3464.Contig2_All	Phytochrome-associated serine/threonine-protein phosphatase OS=Pisum sativum GN=FYPP	FYPP	26.894	1.008	0.949	1.013	1.05	1.035	0.971	0.972	0.42354
Gene.11967_CL922.Contig3_All	Guanine nucleotide-binding protein subunit beta-2 OS=Nicotiana tabacum	---	40.861	1.043	1.11	1.045	1.058	1.071	1.073	0.999	0.94086
Gene.16570_CL1388.Contig5_All	Phosphoribosylaminoimidazole carboxylase, chloroplastic (Fragment) OS=Vigna aconitifolia GN=PURKE	PURKE	69.244
Gene.76788_Unigene15278_All	Probable aminotransferase ACS10 OS=Arabidopsis thaliana GN=ACS10	ACS10	57.831
Gene.37537_CL4511.Contig4_All	PREDICTED: uncharacterized protein LOC107947072 [Gossypium hirsutum]	---	39.522			1.05			0.968	1.085
Gene.49558_CL7344.Contig1_All	PREDICTED: uncharacterized protein LOC107824011 [Nicotiana tabacum]	---	24.125		0.995			0.94		1.059
Gene.6866_CL467.Contig2_All	Heavy metal-associated isoprenylated plant protein 39 OS=Arabidopsis thaliana GN=HIPP39	HIPP39	17.039
Gene.35179_CL4016.Contig1_All	Tropinone reductase homolog At5g06060 OS=Arabidopsis thaliana GN=At5g06060	At5g06060	29.55	0.964	0.995	0.97	0.97	1.068	0.984	0.969	0.3886
Gene.81490_Unigene19354_All	Formin-like protein 18 OS=Arabidopsis thaliana GN=FH18	FH18	45.022	1.011		1.087	1.143		0.985	0.986	0.89722
Gene.39938_CL5068.Contig2_All	Glutaredoxin OS=Ricinus communis	---	18.235
Gene.84582_Unigene22395_All	Exportin-T OS=Arabidopsis thaliana GN=PSD	PSD	111.89	0.935			1.15			0.813
Gene.33061_CL3662.Contig3_All	Chlorophyll a-b binding protein 8, chloroplastic OS=Solanum lycopersicum GN=CAB8	CAB8	32.41	1.032	1.005	0.953	0.913	0.88	0.938	1.095	0.038798
Gene.38900_CL4812.Contig6_All	Phosphopantothenate--cysteine ligase 2 OS=Arabidopsis thaliana GN=PPCS2	PPCS2	36.329		0.986			0.928		1.062
Gene.14791_CL1201.Contig2_All	Nascent polypeptide-associated complex subunit alpha-like protein 2 OS=Arabidopsis thaliana GN=At3g49470	At3g49470	22.409	0.833	0.798	0.882	0.782	0.742	0.749	1.106	0.03968
Gene.79348_Unigene17484_All	Protein NUCLEAR FUSION DEFECTIVE 2 OS=Arabidopsis thaliana GN=NFD2	NFD2	18.735	0.985	1.01	0.973	1.107	1.076	1.108	0.902	0.0021022
Gene.64885_Unigene5685_All	Phosphorylase domain-containing protein/Glyco_hydro_3 domain-containing protein/Glyco_hydro_3_C domain-containing protein [Cephalotus follicularis]	---	12.101		1.075			0.977		1.1
Gene.78874_Unigene17150_All	PREDICTED: protein ABHD11 [Juglans regia]	---	37.083	0.999	1.023	0.966	0.958	0.948	0.951	1.046	0.05794
Gene.41115_CL5323.Contig2_All	UFD1 domain-containing protein [Cephalotus follicularis]	---	35.729		0.982	1.018		0.977	1.162	0.935	0.5472
Gene.9472_CL703.Contig20_All	Chitin-binding lectin 1 OS=Solanum tuberosum	---	37.359
Gene.48819_CL7154.Contig1_All	Probable aspartyl aminopeptidase OS=Ricinus communis GN=RCOM_1506700	RCOM_1506700	51.825	1.003	1.077	0.985	0.936	1.04	0.994	1.032	0.48214
Gene.33549_CL3738.Contig2_All	SWI/SNF complex component SNF12 homolog OS=Arabidopsis thaliana GN=At5g14170	At5g14170	64.926	0.997	0.89		1.072	0.964		0.927	0.43028
Gene.76804_Unigene15287_All	1-phosphatidylinositol-3-phosphate 5-kinase FAB1B OS=Arabidopsis thaliana GN=FAB1B	FAB1B	112.15	0.755	0.742		1.063	0.976		0.734	0.0194166
Gene.77542_Unigene15755_All	RNA-binding protein 2 OS=Medicago truncatula GN=RBP2	RBP2	30.201	1.046	0.999	0.944	0.945	0.921	1.026	1.034	0.49322
Gene.65384_Unigene6012_All	Abscisic acid receptor PYL1 OS=Arabidopsis thaliana GN=PYL1	PYL1	26.51	0.982	1.056	1.019	0.971	1.037	1.024	1.008	0.79258
Gene.25043_CL2391.Contig1_All	uncharacterized protein LOC110873441 [Helianthus annuus]	---	27.349
Gene.85023_Unigene22686_All	Protein CDI OS=Arabidopsis thaliana GN=CDI	CDI	35.585	1.049	1.105	1.021	1.185	1.106	1.11	0.934	0.09994
Gene.23715_CL2214.Contig14_All	UDP-glycosyltransferase 71A15 OS=Malus domestica GN=UGT71A15	UGT71A15	55.222
Gene.71269_Unigene10096_All	14-3-3-like protein OS=Pisum sativum	---	29.158	0.966	1.011	1.014	1.168	1.136	1.117	0.874	0.0027417
Gene.72601_Unigene11438_All	Indole-3-acetaldehyde oxidase OS=Arabidopsis thaliana GN=AAO2	AAO2	148.44
Gene.81354_Unigene19270_All	60S ribosomal protein L30 OS=Euphorbia esula GN=RPL30	RPL30	14.234	1.04	0.97		1.182	1.074		0.891	0.191923
Gene.9431_CL702.Contig4_All	Transcriptional corepressor LEUNIG OS=Arabidopsis thaliana GN=LUG	LUG	98.03	0.811	0.889	0.902	0.894	0.937	0.99	0.922	0.142476
Gene.60902_Unigene2903_All	Pentatricopeptide repeat-containing protein At3g22470, mitochondrial OS=Arabidopsis thaliana GN=At3g22470	At3g22470	72.082
Gene.83575_Unigene21231_All	Uncharacterized protein At4g14100 OS=Arabidopsis thaliana GN=At4g14100	At4g14100	24.026
Gene.6706_CL453.Contig6_All	PREDICTED: zinc finger protein 830 [Juglans regia]	---	38.227			0.919			1.063	0.865
Gene.79864_Unigene17891_All	ABC transporter I family member 10, chloroplastic OS=Arabidopsis thaliana GN=ABCI10	ABCI10	29.376		1.067			1.085		0.983
Gene.27921_CL2796.Contig4_All	Chitin-binding lectin 1 OS=Solanum tuberosum	---	34.677	1.246			1.216			1.025
Gene.48397_CL7048.Contig1_All	Thiamine biosynthetic bifunctional enzyme TH1, chloroplastic OS=Arabidopsis thaliana GN=TH1	TH1	41.481	0.938	0.877		0.94	1.149		0.869	0.32724
Gene.82750_Unigene20700_All	Transcription factor TCP19 OS=Arabidopsis thaliana GN=TCP19	TCP19	31.49
Gene.73635_Unigene12134_All	Endoplasmin homolog OS=Catharanthus roseus GN=HSP90	HSP90	94.031	0.795	0.77	0.767	0.897	0.877	0.867	0.883	0.00118484
Gene.14153_CL1126.Contig1_All	Manganese-dependent ADP-ribose/CDP-alcohol diphosphatase OS=Arabidopsis thaliana GN=At4g24730	At4g24730	37.187	1.175	0.99	1.523	1.028	1.252	1.091	1.094	0.60482
Gene.67964_Unigene7798_All	Syntaxin-71 OS=Arabidopsis thaliana GN=SYP71	SYP71	26.84
Gene.21315_CL1924.Contig2_All	Alpha-1,3-mannosyl-glycoprotein 2-beta-N-acetylglucosaminyltransferase OS=Arabidopsis thaliana GN=GNTI	GNTI	50.093
Gene.71057_Unigene9951_All	Probable aldo-keto reductase 1 OS=Glycine max GN=AKR1	AKR1	38.178	1.137	1.095		1.071	1.203		0.982	0.80548
Gene.50204_CL7491.Contig9_All	Probable aldo-keto reductase 4 OS=Arabidopsis thaliana GN=At1g60710	At1g60710	30.062
Gene.7219_CL497.Contig3_All	Glutamate--cysteine ligase, chloroplastic OS=Nicotiana tabacum GN=GSH1	GSH1	59.713	1.012	1.021	1.002	1.003	1.01	1.015	1.002	0.73954
Gene.8353_CL620.Contig1_All	Proteasome subunit beta type-5-B OS=Arabidopsis thaliana GN=PBE2	PBE2	19.188		0.933	0.954		1.05	0.915	0.96	0.63866
Gene.24893_CL2367.Contig2_All	40S ribosomal protein S23 OS=Euphorbia esula GN=RPS23	RPS23	15.697	0.776			0.764			1.016
Gene.24657_CL2337.Contig2_All	Proline-rich receptor-like protein kinase PERK8 OS=Arabidopsis thaliana GN=PERK8	PERK8	36.422	1.132	1.083	1.032	1.14	1.108	1.193	0.944	0.164539
Gene.28514_CL2897.Contig2_All	Aspartic proteinase Asp1 OS=Oryza sativa subsp. japonica GN=ASP1	ASP1	48.763		1.013	0.974		1.076	1.063	0.929	0.069398
Gene.5277_CL343.Contig34_All	Desiccation-related protein clone PCC6-19 OS=Craterostigma plantagineum	---	76.341
Gene.10063_CL751.Contig3_All	ABC transporter C family member 2 OS=Arabidopsis thaliana GN=ABCC2	ABCC2	181.09	1.006	0.997	1.058	1.078	1.102	1.122	0.927	0.02522
Gene.80567_Unigene18764_All	Serine/threonine-protein phosphatase BSL1 OS=Arabidopsis thaliana GN=BSL1	BSL1	34.305	1.071	0.971	1.029	1.03	1.158	0.945	0.98	0.80438
Gene.73333_Unigene11938_All	Peptide methionine sulfoxide reductase B5 OS=Oryza sativa subsp. japonica GN=MSRB5	MSRB5	15.068		1.646	0.989		1.111	0.941	1.284	0.49542
Gene.50126_CL7478.Contig2_All	Peroxisomal fatty acid beta-oxidation multifunctional protein OS=Oryza sativa subsp. japonica GN=MFP	MFP	32.243	0.873	0.924	0.969	0.93	0.954	0.953	0.975	0.4497
Gene.49373_CL7301.Contig2_All	Phosphoinositide phosphatase SAC8 OS=Arabidopsis thaliana GN=SAC8	SAC8	47.674	1.11			0.932			1.191
Gene.86364_Unigene25416_All	Vacuolar-processing enzyme OS=Citrus sinensis	---	34.613	1.028	1.006		1.143	1.073		0.918	0.125263
Gene.78096_Unigene16411_All	Cytochrome c1-1, heme protein, mitochondrial OS=Solanum tuberosum GN=CYCL	CYCL	33.701	1.078	1.069	1.237	0.979	1.021	0.973	1.138	0.062284
Gene.51319_CL7718.Contig2_All	Mitochondrial uncoupling protein 1 OS=Arabidopsis thaliana GN=PUMP1	PUMP1	59.114		0.942	0.84		1.013	0.988	0.891	0.183096
Gene.82845_Unigene20758_All	LOW QUALITY PROTEIN: transmembrane and coiled-coil domain-containing protein 4-like [Carica papaya]	---	41.338
Gene.78650_Unigene17004_All	25.3 kDa vesicle transport protein OS=Arabidopsis thaliana GN=SEC22	SEC22	24.547	1.098	1.008		1.058	1.074		0.988	0.79048
Gene.73542_Unigene12080_All	Pentatricopeptide repeat-containing protein At1g61870, mitochondrial OS=Arabidopsis thaliana GN=PPR336	PPR336	44.575
Gene.6050_CL413.Contig2_All	Ras-related protein Rab7 OS=Prunus armeniaca	---	23.15	1.077	1.024	1.037	0.964	1.055	0.952	1.056	0.195264
Gene.83371_Unigene21104_All	DEAD-box ATP-dependent RNA helicase 3, chloroplastic OS=Oryza sativa subsp. japonica GN=Os03g0827700	Os03g0827700	86.942	0.844	0.859	0.858	0.889	0.885	0.897	0.959	0.0037189
Gene.24469_CL2307.Contig3_All	GTP-binding protein OBGC, chloroplastic OS=Arabidopsis thaliana GN=OBGL	OBGL	47.306			0.812			1.139	0.713
Gene.19371_CL1708.Contig5_All	Protease Do-like 7 OS=Arabidopsis thaliana GN=DEGP7	DEGP7	120.34			0.929			1.106	0.84
Gene.49116_CL7232.Contig2_All	ATP-citrate synthase alpha chain protein 2 OS=Arabidopsis thaliana GN=ACLA-2	ACLA-2	49.101	0.851		0.775	1.505		1.682	0.51	0.0114756
Gene.34295_CL3860.Contig2_All	26S proteasome non-ATPase regulatory subunit 12 homolog A OS=Arabidopsis thaliana GN=RPN5A	RPN5A	54.77	1.038	1.039	1.026	1.075	1.115	1.093	0.945	0.0076154
Gene.71402_Unigene10190_All	NAD-dependent malic enzyme 62 kDa isoform, mitochondrial OS=Solanum tuberosum	---	69.468	1.037	1.037	1.062	1.051	1.038	1.032	1.005	0.64574
Gene.32275_CL3510.Contig1_All	Prolycopene isomerase 1, chloroplastic OS=Oncidium hybrid cultivar GN=CRTISO1	CRTISO1	62.244		1.043			0.962		1.084
Gene.71327_Unigene10144_All	40S ribosomal protein S19-3 OS=Arabidopsis thaliana GN=RPS19C	RPS19C	15.867
Gene.5835_CL389.Contig1_All	Vinorine synthase OS=Rauvolfia serpentina GN=ACT	ACT	44.197		1.04	0.939		0.978	0.769	1.133	0.4227
Gene.53235_CL8035.Contig5_All	Mitochondrial adenine nucleotide transporter ADNT1 OS=Arabidopsis thaliana GN=ADNT1	ADNT1	38.337	0.965	0.954	1.011	0.962	1.017	1.018	0.978	0.43054
Gene.77250_Unigene15542_All	Aldehyde dehydrogenase family 3 member H1 OS=Arabidopsis thaliana GN=ALDH3H1	ALDH3H1	58.033	1.108	1.123	1.1	1.125	1.155	1.119	0.98	0.154959
Gene.1660_CL103.Contig3_All	Protein TRIGALACTOSYLDIACYLGLYCEROL 1, chloroplastic OS=Arabidopsis thaliana GN=TGD1	TGD1	40.306		0.975			0.981		0.994
Gene.45565_CL6425.Contig1_All	Clathrin light chain 1 OS=Arabidopsis thaliana GN=At2g20760	At2g20760	36.648	0.971	0.953	0.95	1.193	1.157	1.193	0.811	6.4843e-05
Gene.34921_CL3984.Contig3_All	7-deoxyloganetin glucosyltransferase OS=Gardenia jasminoides GN=UGT85A24	UGT85A24	55.815
Gene.36243_CL4261.Contig1_All	Coproporphyrinogen III oxidase, oxygen-independent related protein [Corchorus capsularis]	---	24.113		0.95			0.974		0.975
Gene.31494_CL3373.Contig1_All	Proline-rich receptor-like protein kinase PERK1 OS=Arabidopsis thaliana GN=PERK1	PERK1	86.021	1.021	1.058	1.067	1.051	1.047	1.084	0.989	0.54712
Gene.58223_Unigene583_All	Protein disulfide isomerase-like 5-4 OS=Oryza sativa subsp. japonica GN=PDIL5-4	PDIL5-4	43.239
Gene.43159_CL5810.Contig1_All	Cytochrome P450 CYP749A22 OS=Panax ginseng	---	55.105
Gene.36036_CL4206.Contig1_All	Probable WRKY transcription factor 3 OS=Arabidopsis thaliana GN=WRKY3	WRKY3	58.32	0.968			0.943			1.027
Gene.81422_Unigene19319_All	Probable NAD(P)H dehydrogenase (quinone) FQR1-like 3 OS=Arabidopsis thaliana GN=At5g58800	At5g58800	22.967		1.154	1.025		1.192	1.068	0.964	0.69388
Gene.72820_Unigene11585_All	Vegetative cell wall protein gp1 OS=Chlamydomonas reinhardtii GN=GP1	GP1	48.637	0.897	0.943	0.93	0.937	0.916	0.988	0.975	0.40524
Gene.28469_CL2884.Contig3_All	Tryptophan--tRNA ligase, chloroplastic/mitochondrial OS=Arabidopsis thaliana GN=OVA4	OVA4	25.877	1.047	0.995		0.989	0.88		1.093	0.2936
Gene.11289_CL832.Contig2_All	Protein VTE6, chloroplastic OS=Arabidopsis thaliana GN=VTE6	VTE6	25.113	1.075	1.016	1.081	1.092	1.083	1.073	0.977	0.30488
Gene.45841_CL6491.Contig3_All	Mevalonate kinase OS=Arabidopsis thaliana GN=At5g27450	At5g27450	41.215	0.987	0.96	0.99	1.23	1.238	1.135	0.815	0.0023387
Gene.58626_Unigene857_All	26S proteasome regulatory subunit S10B homolog B OS=Arabidopsis thaliana GN=RPT4B	RPT4B	47.336	1.001	0.98	1.008	1.07	1.172	1.079	0.9	0.025956
Gene.31373_CL3352.Contig2_All	Endochitinase EP3 OS=Arabidopsis thaliana GN=EP3	EP3	26.037
Gene.45736_CL6474.Contig2_All	PREDICTED: IST1 homolog isoform X2 [Juglans regia]	---	40.223	1.011	0.982	0.982	1.07	1.023	1.045	0.948	0.030262
Gene.53322_CL8052.Contig2_All	Luminal-binding protein OS=Solanum lycopersicum	---	70.045
Gene.77334_Unigene15600_All	PREDICTED: uncharacterized protein LOC100260744 [Vitis vinifera]	---	39.319	0.981	0.977	0.963	0.989	1.013	0.977	0.981	0.178697
Gene.53656_CL8086.Contig26_All	Callose synthase 2 OS=Arabidopsis thaliana GN=CALS2	CALS2	176.09	1.119	0.995	1.114	1.088	1.063	1.096	0.994	0.86352
Gene.28390_CL2872.Contig5_All	Protein LAZ1 homolog 1 OS=Arabidopsis thaliana GN=At1g77220	At1g77220	51.733	1.111			1.11			1.001
Gene.6052_CL414.Contig2_All	COP9 signalosome complex subunit 7 OS=Arabidopsis thaliana GN=CSN7	CSN7	19.945
Gene.38672_CL4762.Contig8_All	Alcohol dehydrogenase OS=Malus domestica GN=ADH	ADH	56.708	1.032	0.876	0.968	0.761	0.995	0.826	1.114	0.293
Gene.82867_Unigene20769_All	Protein DGS1, mitochondrial OS=Arabidopsis thaliana GN=DGS1	DGS1	69.488	0.991	1.043	0.997	1.091	1.028	0.971	0.981	0.6476
Gene.33233_CL3689.Contig1_All	Phosphoglycerate mutase-like protein 1 OS=Arabidopsis thaliana GN=At5g64460	At5g64460	40.947	0.966	1	0.961	0.856	0.874	0.906	1.11	0.0072237
Gene.78857_Unigene17142_All	Phosphatidylinositol 4-phosphate 5-kinase 1 OS=Arabidopsis thaliana GN=PIP5K1	PIP5K1	47.077	0.931		0.942	1.089		1.064	0.87	0.0086188
Gene.20476_CL1820.Contig2_All	ADP-glucose phosphorylase OS=Arabidopsis thaliana GN=At5g18200	At5g18200	38.451
Gene.46819_CL6734.Contig1_All	unnamed protein product, partial [Vitis vinifera]	---	11.898
Gene.35473_CL4081.Contig2_All	Probable alkaline/neutral invertase D OS=Arabidopsis thaliana GN=INVD	INVD	63.397
Gene.22155_CL2042.Contig3_All	Probable apyrase 2 OS=Oryza sativa subsp. japonica GN=APY2	APY2	31.207		0.82	1.05		1.01	1.105	0.884	0.42798
Gene.79021_Unigene17250_All	Formin-like protein 20 OS=Arabidopsis thaliana GN=FH20	FH20	40.427	1.021	1.011	0.992	1.038	1.006	1.023	0.986	0.31816
Gene.53136_CL8015.Contig2_All	WEB family protein At5g55860 OS=Arabidopsis thaliana GN=At5g55860	At5g55860	71.819	1.082	1.059	1.094	1.159	1.123	1.159	0.94	0.0122041
Gene.21123_CL1896.Contig3_All	Ankyrin repeat-containing protein NPR4 OS=Oryza sativa subsp. japonica GN=NPR4	NPR4	70.082			1.131			1.159	0.976
Gene.84672_Unigene22452_All	Beta-galactosidase 10 OS=Arabidopsis thaliana GN=BGAL10	BGAL10	95.939	1.121	1.074	1.174	1.027	1.081	0.992	1.087	0.080996
Gene.33622_CL3754.Contig1_All	ATP-dependent zinc metalloprotease FTSH, chloroplastic OS=Nicotiana tabacum GN=FTSH	FTSH	76.441	1.035			0.936			1.106
Gene.85130_Unigene22757_All	Lipid phosphate phosphatase 2 OS=Arabidopsis thaliana GN=LPP2	LPP2	37.587
Gene.41860_CL5518.Contig3_All	PREDICTED: uncharacterized protein LOC104217660 [Nicotiana sylvestris]	---	26.425	1.082	1.05	1.076	1.064	1.052	1.038	1.017	0.22014
Gene.82681_Unigene20664_All	Vacuolar protein sorting-associated protein 9A OS=Arabidopsis thaliana GN=VPS9A	VPS9A	53.614	1.018	0.972		1.129	1.014		0.929	0.33876
Gene.52592_CL7931.Contig2_All	Serine/threonine-protein kinase CTR1 OS=Arabidopsis thaliana GN=CTR1	CTR1	155.31	0.989			1.064			0.93
Gene.80311_Unigene18599_All	Proline-rich receptor-like protein kinase PERK2 OS=Arabidopsis thaliana GN=PERK2	PERK2	20.233
Gene.44821_CL6241.Contig3_All	uncharacterized protein LOC105175500 [Sesamum indicum]	---	37.879	1.153			0.93			1.24
Gene.30538_CL3212.Contig2_All	Chitin-binding lectin 1 OS=Solanum tuberosum	---	23.737			0.988			0.718	1.376
Gene.26928_CL2638.Contig3_All	Pathogenesis-related protein 5 OS=Arabidopsis thaliana GN=At1g75040	At1g75040	27.457	0.827	0.885	0.826	0.871	0.933	0.895	0.94	0.11192
Gene.73574_Unigene12099_All	Leukotriene A-4 hydrolase homolog OS=Arabidopsis thaliana GN=LKHA4	LKHA4	68.779	1.055	1.071	0.994	0.949	0.927	0.962	1.099	0.020117
Gene.77220_Unigene15524_All	Pentatricopeptide repeat-containing protein At1g02150 OS=Arabidopsis thaliana GN=At1g02150	At1g02150	61.271		0.982	0.862		0.973	0.922	0.973	0.72038
Gene.35919_CL4181.Contig2_All	Polyadenylation and cleavage factor homolog 4 OS=Arabidopsis thaliana GN=PCFS4	PCFS4	112.4
Gene.44753_CL6217.Contig7_All	50S ribosomal protein L19-1, chloroplastic OS=Arabidopsis thaliana GN=At4g17560	At4g17560	26.486	0.92	0.911	0.916	0.998	0.936	0.964	0.948	0.105116
Gene.85607_Unigene23077_All	Root phototropism protein 3 OS=Arabidopsis thaliana GN=RPT3	RPT3	69.37	1	1.049	1.092	1.091	1.177	1.157	0.917	0.064742
Gene.53270_CL8037.Contig17_All	BEL1-like homeodomain protein 1 OS=Arabidopsis thaliana GN=BLH1	BLH1	43.853		0.993			1.02		0.974
Gene.35564_CL4102.Contig2_All	Thioredoxin M1, chloroplastic OS=Oryza sativa subsp. japonica GN=Os02g0639900	Os02g0639900	22.643	0.992	0.995	0.901	0.881	0.905	0.897	1.076	0.096216
Gene.37761_CL4561.Contig3_All	PREDICTED: uncharacterized protein LOC104101695 [Nicotiana tomentosiformis]	---	28.773	0.95	0.982	1.003	0.96	0.961	0.966	1.017	0.41478
Gene.53065_CL7997.Contig5_All	Oxalate--CoA ligase OS=Arabidopsis thaliana GN=AAE3	AAE3	44.797	1.245			1.019			1.222
Gene.81427_Unigene19321_All	Ubiquitin-like domain-containing CTD phosphatase OS=Arabidopsis thaliana GN=At4g06599	At4g06599	39.001			0.855			0.955	0.895
Gene.85006_Unigene22676_All	Autophagy protein 5 OS=Arabidopsis thaliana GN=ATG5	ATG5	25.441
Gene.48714_CL7118.Contig2_All	DUF724 domain-containing protein 5 OS=Arabidopsis thaliana GN=DUF5	DUF5	81.371	0.899			0.91			0.988
Gene.81502_Unigene19359_All	Protein FREE1 OS=Arabidopsis thaliana GN=FREE1	FREE1	69.907	1.06	0.981	1.077	1.081	1.006	0.992	1.013	0.76644
Gene.39031_CL4842.Contig2_All	Golgin candidate 6 OS=Arabidopsis thaliana GN=GC6	GC6	68.193	1.036	1.103	1.09	1.11	1.039	1.017	1.02	0.57212
Gene.12744_CL995.Contig3_All	ATP sulfurylase 1, chloroplastic OS=Arabidopsis thaliana GN=APS1	APS1	52.247	0.943	0.981	0.95	1.098	1.102	1.008	0.896	0.025763
Gene.52596_CL7933.Contig2_All	ABC transporter C family member 4 OS=Arabidopsis thaliana GN=ABCC4	ABCC4	169.26	0.936			1.212			0.772
Gene.41498_CL5416.Contig3_All	Formin-like protein 8 OS=Oryza sativa subsp. japonica GN=FH8	FH8	46.948	0.939	0.975	0.895	0.928	0.99	0.986	0.967	0.36066
Gene.35506_CL4085.Contig5_All	Desiccation-related protein PCC27-45 OS=Craterostigma plantagineum	---	34.918	1.204	1.196	1.16	1.108	1.078	1.089	1.087	0.003977
Gene.71048_Unigene9944_All	Caffeine synthase 1 OS=Camellia sinensis GN=TCS1	TCS1	39.11		0.958			0.96		0.998
Gene.9716_CL724.Contig3_All	Protein KINESIN LIGHT CHAIN-RELATED 1 OS=Arabidopsis thaliana GN=KLCR1	KLCR1	74.76	1.008	0.877	1.03	1.167	1.227	1.166	0.819	0.0190428
Gene.28073_CL2824.Contig3_All	uncharacterized protein LOC110769155 [Prunus avium]	---	38.426			1.032			0.906	1.139
Gene.27653_CL2753.Contig3_All	Small ribosomal subunit biogenesis GTPase RsgA 1, mitochondrial OS=Arabidopsis thaliana GN=rsgA	rsgA	45.829	0.873	0.607		0.798	0.73		0.969	0.82386
Gene.48483_CL7066.Contig7_All	PREDICTED: transmembrane protein 205 [Prunus mume]	---	23.795	1.127	1.081	1.094	1.096	1.164	1.114	0.979	0.38248
Gene.72189_Unigene11197_All	Pentatricopeptide repeat-containing protein At1g62720 OS=Arabidopsis thaliana GN=At1g62720	At1g62720	22.753
Gene.19016_CL1661.Contig3_All	Histone H2B OS=Gossypium hirsutum GN=HIS2B	HIS2B	17.63		0.902	0.851		0.795	0.807	1.094	0.096324
Gene.48256_CL7005.Contig1_All	Vegetative cell wall protein gp1 OS=Chlamydomonas reinhardtii GN=GP1	GP1	28.561
Gene.79270_Unigene17421_All	Protein DCL, chloroplastic OS=Solanum lycopersicum GN=DCL	DCL	25.055	0.915	1	0.963	0.959	0.924	0.993	1.001	0.98944
Gene.58509_Unigene781_All	Glucan endo-1,3-beta-glucosidase, basic vacuolar isoform OS=Hevea brasiliensis GN=HGN1	HGN1	40.189	0.619	0.726	0.672	1.778	1.537	1.752	0.398	0.000143228
Gene.77314_Unigene15587_All	Histone H4 OS=Zea mays GN=H4C7	H4C7	11.409	0.83	0.876	0.871	0.706	0.745	0.762	1.164	0.0057958
Gene.33226_CL3688.Contig6_All	Raucaffricine-O-beta-D-glucosidase OS=Rauvolfia serpentina GN=RG	RG	51.621			1.318			1.458	0.904
Gene.39366_CL4927.Contig3_All	Cytochrome P450 71A1 OS=Persea americana GN=CYP71A1	CYP71A1	59.414	1.128	1.171	1.138	1.077	0.952	1.066	1.111	0.061056
Gene.30845_CL3272.Contig1_All	Probable isoprenylcysteine alpha-carbonyl methylesterase ICMEL1 OS=Arabidopsis thaliana GN=ICMEL1	ICMEL1	34.08		1.081	1.218		1.283	1.211	0.922	0.33808
Gene.87577_Unigene32595_All	Non-specific lipid-transfer protein 2 OS=Prunus armeniaca	---	10.875	1.101	1.052	1.031	1.17	1.374	1.247	0.84	0.026975
Gene.81528_Unigene19373_All	Serine/threonine-protein phosphatase PP-X isozyme 2 OS=Arabidopsis thaliana GN=PPX2	PPX2	34.877			1.017			1.094	0.93
Gene.21872_CL1995.Contig3_All	Acylamino-acid-releasing enzyme OS=Arabidopsis thaliana GN=AARE	AARE	78.872	1.119	1.101	1.088	0.972	0.959	0.959	1.145	0.000135328
Gene.58030_Unigene455_All	Bifunctional TH2 protein, mitochondrial OS=Arabidopsis thaliana GN=TH2	TH2	67.384	1.134	1.072	1.03	0.945	0.983	1.014	1.1	0.051603
Gene.14523_CL1168.Contig6_All	14-3-3 protein 10 OS=Solanum lycopersicum GN=TFT10	TFT10	29.769	0.976	0.976	0.923	1.008	0.982	1.037	0.95	0.101585
Gene.40655_CL5213.Contig1_All	PREDICTED: uncharacterized protein LOC100245241 [Vitis vinifera]	---	40.615
Gene.10508_CL770.Contig1_All	PREDICTED: uncharacterized protein LOC108984487 [Juglans regia]	---	41.942			1.058			1.041	1.016
Gene.33426_CL3725.Contig4_All	Phytoene dehydrogenase, chloroplastic/chromoplastic OS=Solanum lycopersicum GN=PDS	PDS	65.41	0.921	0.929	0.924	0.898	0.882	0.879	1.043	0.0039559
Gene.11012_CL812.Contig11_All	Carbonic anhydrase, chloroplastic OS=Pisum sativum	---	20.018
Gene.32534_CL3556.Contig1_All	7-deoxyloganetic acid glucosyltransferase OS=Catharanthus roseus GN=UGT709C2	UGT709C2	55.495		1.018			1.048		0.971
Gene.56230_CL8302.Contig1_All	Protein TIC 22, chloroplastic OS=Pisum sativum GN=TIC22	TIC22	31.646	0.961	0.868		1.02	0.996		0.907	0.199955
Gene.70914_Unigene9858_All	2-hydroxyisoflavanone dehydratase OS=Glycyrrhiza echinata GN=HIDM	HIDM	33.104	1.199	1.157	1.229	1.126	1.107	1.233	1.034	0.41168
Gene.47434_CL6873.Contig3_All	Serine--tRNA ligase OS=Helianthus annuus	---	51.184	1.04	1.024	1.038	1.023	1.066	1.023	0.997	0.84422
Gene.422_CL28.Contig2_All	Chaperonin-like RBCX protein 1, chloroplastic OS=Arabidopsis thaliana GN=RBCX1	RBCX1	19.601	0.887	0.846	0.912	0.868	0.902	0.923	0.982	0.5566
Gene.25888_CL2503.Contig2_All	Kinesin-like protein KIN-14E OS=Arabidopsis thaliana GN=KIN14E	KIN14E	69.92
Gene.83340_Unigene21086_All	Glycine-rich RNA-binding protein OS=Daucus carota	---	22.121		0.99	0.989		1.01	0.987	0.991	0.51722
Gene.46612_CL6691.Contig2_All	PREDICTED: uncharacterized protein LOC109011934 [Juglans regia]	---	31.226		0.974			1.015		0.96
Gene.23983_CL2243.Contig12_All	PREDICTED: uncharacterized protein LOC100256767 [Vitis vinifera]	---	55.464	1.178	1.157		1.113	1.104		1.053	0.034397
Gene.15050_CL1228.Contig6_All	ABA-inducible protein PHV A1 OS=Hordeum vulgare GN=HVA1	HVA1	23.518	0.891	0.907	0.914	1.484	1.475	1.381	0.625	4.0891e-05
Gene.77275_Unigene15558_All	Probable serine/threonine protein kinase IRE OS=Arabidopsis thaliana GN=IRE	IRE	60.659		1.304			0.976		1.336
Gene.85076_Unigene22715_All	Protein LIKE COV 2 OS=Arabidopsis thaliana GN=LCV2	LCV2	28.354
Gene.87232_Unigene30531_All	Pyruvate dehydrogenase E1 component subunit alpha-3, chloroplastic OS=Arabidopsis thaliana GN=PDH-E1 ALPHA	PDH-E1	37.66	1.059	1.032	1.059	1.077	1.044	1.058	0.991	0.50332
Gene.39503_CL4962.Contig2_All	Rhodanese-like domain-containing protein 4, chloroplastic OS=Arabidopsis thaliana GN=STR4	STR4	46.847	1.116	1.112	1.121	0.959	0.948	0.948	1.173	1.8813e-06
Gene.83176_Unigene20965_All	Probable calcium-binding protein CML21 OS=Arabidopsis thaliana GN=CML21	CML21	26.003
Gene.51315_CL7717.Contig2_All	DnaJ homolog subfamily C GRV2 OS=Arabidopsis thaliana GN=GRV2	GRV2	285.56	1.024	1.042	1.051	1.091	1.065	1.061	0.969	0.05314
Gene.36012_CL4200.Contig4_All	Probable inactive shikimate kinase like 1, chloroplastic OS=Arabidopsis thaliana GN=SKL1	SKL1	25.628	1.046	0.995	1.044	1.056	1.07	1.049	0.972	0.170255
Gene.59856_Unigene2207_All	Myb family transcription factor PHL7 OS=Arabidopsis thaliana GN=PHL7	PHL7	25.328	0.862			1.042			0.827
Gene.84758_Unigene22510_All	Eukaryotic translation initiation factor 4G OS=Arabidopsis thaliana GN=EIF4G	EIF4G	201.3	0.821			0.79			1.039
Gene.30247_CL3160.Contig4_All	Nitrate regulatory gene2 protein OS=Arabidopsis thaliana GN=NRG2	NRG2	74.845	0.913	0.999	0.85	0.794	0.88	0.883	1.08	0.26162
Gene.29462_CL3051.Contig5_All	Succinate dehydrogenase assembly factor 2, mitochondrial OS=Arabidopsis thaliana GN=SDHAF2	SDHAF2	33.33	1.162	1.182	1.105	0.995	1.216	0.92	1.102	0.29328
Gene.49811_CL7390.Contig1_All	PREDICTED: uncharacterized protein LOC100244432 isoform X1 [Vitis vinifera]	---	66.615	1.058	1.016	1.006	1.021	1.034	1.086	0.981	0.4679
Gene.43275_CL5837.Contig2_All	L-type lectin-domain containing receptor kinase VIII.1 OS=Arabidopsis thaliana GN=LECRK81	LECRK81	74.634			0.895			1.216	0.736
Gene.23731_CL2214.Contig21_All	UDP-glycosyltransferase 71E1 OS=Stevia rebaudiana GN=UGT71E1	UGT71E1	55.32		0.934	1.096		1.053	0.905	1.037	0.7761
Gene.58511_Unigene783_All	PREDICTED: uncharacterized protein LOC8284419 [Ricinus communis]	---	21.392	1.019	1.006	0.973	0.957	0.956	0.949	1.048	0.029961
Gene.73003_Unigene11709_All	Protein ABC transporter 1, mitochondrial OS=Arabidopsis thaliana GN=ABC1	ABC1	70.777	0.993	1.057	1.067	1	1.009	1.016	1.03	0.26954
Gene.48858_CL7168.Contig4_All	E3 ubiquitin-protein ligase PRT1 OS=Arabidopsis thaliana GN=PRT1	PRT1	51.654	1.015			1.072			0.947
Gene.81585_Unigene19405_All	Uncharacterized oxidoreductase At4g09670 OS=Arabidopsis thaliana GN=At4g09670	At4g09670	39.113	1.092	1.067	1.09	0.996	1.011	0.944	1.101	0.0119778
Gene.44219_CL6071.Contig2_All	Anaphase-promoting complex subunit 8 OS=Arabidopsis thaliana GN=APC8	APC8	67.893		1.022	0.974		1.02	1.112	0.936	0.3175
Gene.49447_CL7322.Contig3_All	Sulfated surface glycoprotein 185 OS=Volvox carteri	---	26.132	1.042			1.076			0.968
Gene.58688_Unigene894_All	Inositol-3-phosphate synthase OS=Nicotiana tabacum	---	62.424
Gene.56488_CL8322.Contig2_All	WD repeat-containing protein 55 OS=Arabidopsis thaliana GN=WDR55	WDR55	38.589
Gene.42838_CL5735.Contig4_All	Trifunctional UDP-glucose 4,6-dehydratase/UDP-4-keto-6-deoxy-D-glucose 3,5-epimerase/UDP-4-keto-L-rhamnose-reductase RHM1 OS=Arabidopsis thaliana GN=RHM1	RHM1	76.016	0.955	0.961	1	1.105	1.2	1.105	0.855	0.0073636
Gene.41582_CL5437.Contig4_All	Glycine-rich RNA-binding protein 10 OS=Brassica napus GN=GRP10	GRP10	68.56	0.944	0.651	0.896	0.824	0.754	0.858	1.023	0.93384
Gene.36559_CL4330.Contig2_All	Glutamate dehydrogenase B OS=Nicotiana plumbaginifolia GN=GDHB	GDHB	44.319	1.041	1.086	1.055	0.9	0.908	0.915	1.169	0.00031572
Gene.34_CL4.Contig1_All	Probable carboxylesterase 2 OS=Arabidopsis thaliana GN=CXE2	CXE2	36.166	1.052		1.109	1.163		1.159	0.931	0.112
Gene.42411_CL5645.Contig2_All	Ras-related protein Rab7 OS=Glycine max	---	22.85	1.085	1.071	1.066	1.044	0.964	1.015	1.066	0.054921
Gene.49263_CL7265.Contig2_All	Small nuclear ribonucleoprotein SmD3b OS=Arabidopsis thaliana GN=SMD3B	SMD3B	14.444	0.914	0.837	0.935	0.912	0.915	0.915	0.98	0.58546
Gene.7921_CL573.Contig5_All	NPL4-like protein 2 OS=Arabidopsis thaliana GN=At2g47970	At2g47970	46.222	1.011	0.981	1.037	1.203	1.102	1.191	0.866	0.011141
Gene.81343_Unigene19260_All	Ornithine carbamoyltransferase, chloroplastic OS=Pisum sativum GN=ARGF	ARGF	42.404	1.052	0.995	0.989	1.014	1.008	1.069	0.982	0.54324
Gene.67615_Unigene7559_All	Transcription factor MYB1 OS=Arabidopsis thaliana GN=MYB1	MYB1	18.215	1.087	0.972		1.04	0.896		1.064	0.56968
Gene.80962_Unigene19013_All	Pentatricopeptide repeat-containing protein At4g01990, mitochondrial OS=Arabidopsis thaliana GN=At4g01990	At4g01990	52.289	1.012	0.929	0.957	1.01	1.12	1.073	0.905	0.063122
Gene.44447_CL6129.Contig2_All	ABC transporter I family member 6, chloroplastic OS=Arabidopsis thaliana GN=ABCI6	ABCI6	36.832	0.902	0.944	0.944	0.986	1.008	1.035	0.921	0.0163974
Gene.87528_Unigene32298_All	Chlorophyll a-b binding protein CP26, chloroplastic OS=Arabidopsis thaliana GN=LHCB5	LHCB5	30.744	1.018	1.023	1.021	0.996	1.011	1.004	1.017	0.020883
Gene.54624_CL8151.Contig8_All	60S ribosomal protein L8 OS=Solanum lycopersicum GN=RPL8	RPL8	31.247		1.218			1.039		1.172
Gene.34779_CL3960.Contig3_All	Trans-resveratrol di-O-methyltransferase OS=Vitis vinifera GN=ROMT	ROMT	39.735	1.025	0.95	0.972	1.051	1.036	1.191	0.899	0.102095
Gene.33702_CL3769.Contig1_All	Acyl-CoA-binding domain-containing protein 4 OS=Arabidopsis thaliana GN=ACBP4	ACBP4	73.802	1.077	1.045	1.1	1.183	1.199	1.182	0.904	0.002917
Gene.73264_Unigene11888_All	Vegetative cell wall protein gp1 OS=Chlamydomonas reinhardtii GN=GP1	GP1	60.164	0.947	1.199		1.09	0.579		1.286	0.4761
Gene.85514_Unigene22995_All	Inner membrane protein PPF-1, chloroplastic OS=Pisum sativum GN=PPF-1	PPF-1	49.071	0.699	0.697	0.752	0.791	0.752	0.728	0.946	0.183122
Gene.73540_Unigene12078_All	Protein RETICULATA-RELATED 4, chloroplastic OS=Arabidopsis thaliana GN=RER4	RER4	44.888	1.009	1.047	1.064	1.02	1.007	0.977	1.039	0.135242
Gene.45588_CL6431.Contig2_All	Protein SPA1-RELATED 2 OS=Arabidopsis thaliana GN=SPA2	SPA2	116.75	0.916			1.013			0.904
Gene.79420_Unigene17530_All	FK506-binding protein 2 OS=Vicia faba GN=FKBP15	FKBP15	17.977	0.972	0.982	0.982	1.144	1.1	1.132	0.87	0.00033707
Gene.74602_Unigene13343_All	Plant cysteine oxidase 3 OS=Arabidopsis thaliana GN=PCO3	PCO3	35.207	0.96	1.01	1.044	0.951	0.937	0.917	1.075	0.054937
Gene.33048_CL3660.Contig4_All	Polyadenylate-binding protein-interacting protein 2 OS=Arabidopsis thaliana GN=CID2	CID2	21.407	0.819	0.853	0.888	0.987	0.971	0.941	0.883	0.010181
Gene.26702_CL2599.Contig5_All	Patatin-like protein 2 OS=Arabidopsis thaliana GN=PLP2	PLP2	46.641	1.003	0.989	0.922	1.283	1.399	1.388	0.716	0.00092049
Gene.75376_Unigene13868_All	Protein EXORDIUM-like 2 OS=Arabidopsis thaliana GN=EXL2	EXL2	31.602	1.042	1.102	1.12	0.988	1.052	1.005	1.072	0.073757
Gene.5594_CL370.Contig4_All	Proline-rich receptor-like protein kinase PERK2 OS=Arabidopsis thaliana GN=PERK2	PERK2	48.432	1.098			0.868			1.265
Gene.71210_Unigene10053_All	L-ascorbate oxidase homolog OS=Brassica napus GN=Bp10	Bp10	60.292		0.809			1.259		0.643
Gene.65173_Unigene5882_All	Hydroxyphenylpyruvate reductase OS=Plectranthus scutellarioides GN=HPPR	HPPR	20.035	1.045			0.957			1.092
Gene.41901_CL5526.Contig4_All	E3 ubiquitin-protein ligase SDIR1 OS=Arabidopsis thaliana GN=SDIR1	SDIR1	47.464	1.063	0.995		0.995	1.037		1.013	0.78088
Gene.40652_CL5212.Contig4_All	BRCT domain-containing protein [Cynara cardunculus var. scolymus]	---	113.59
Gene.44923_CL6271.Contig2_All	Serine/threonine-protein kinase-like protein CCR4 OS=Arabidopsis thaliana GN=CCR4	CCR4	69.145	0.824			0.909			0.906
Gene.81466_Unigene19344_All	UDP-glycosyltransferase 73C3 OS=Arabidopsis thaliana GN=UGT73C3	UGT73C3	60.983	0.905	0.898	0.958	1.048	1.035	1.055	0.88	0.0037193
Gene.67285_Unigene7330_All	Glutenin, high molecular weight subunit DY10 OS=Triticum aestivum GN=GLU-D1-2B	GLU-D1-2B	34.46
Gene.45432_CL6389.Contig2_All	uncharacterized protein LOC110662796 isoform X2 [Hevea brasiliensis]	---	25.002		1.015			0.975		1.041
Gene.76855_Unigene15317_All	Pyruvate kinase 1, cytosolic OS=Oryza sativa subsp. indica GN=OsI_35105	OsI_35105	57.632	1.087	1.072	1.093	1.064	1.036	1.127	1.008	0.76106
Gene.48457_CL7061.Contig1_All	ATP-dependent zinc metalloprotease FTSH 1, chloroplastic OS=Arabidopsis thaliana GN=FTSH1	FTSH1	73.921
Gene.16077_CL1334.Contig1_All	Phototropin-2 OS=Arabidopsis thaliana GN=PHOT2	PHOT2	113.27
Gene.20722_CL1838.Contig3_All	Protein PLASTID TRANSCRIPTIONALLY ACTIVE 10 OS=Arabidopsis thaliana GN=PTAC10	PTAC10	45.394	0.857	0.869		0.959	0.959		0.9	0.0043174
Gene.52159_CL7866.Contig6_All	Argininosuccinate synthase, chloroplastic OS=Arabidopsis thaliana GN=At4g24830	At4g24830	48.203	1.095	1.05		1.191	1.063		0.952	0.51
Gene.19830_CL1758.Contig11_All	Nodulin-related protein 1 OS=Arabidopsis thaliana GN=NRP1	NRP1	19.589	1.031	1.031	1.071	1.066	1.063	1.008	0.999	0.96254
Gene.7550_CL531.Contig9_All	Cycloartenol-C-24-methyltransferase 1 OS=Oryza sativa subsp. japonica GN=Smt1-1	Smt1-1	35.148	0.991	1.054		1.063	1.085		0.952	0.2665
Gene.26914_CL2636.Contig2_All	Pentatricopeptide repeat-containing protein At3g14330 OS=Arabidopsis thaliana GN=PCMP-H57	PCMP-H57	48.367
Gene.56819_CL8346.Contig6_All	Cellulose synthase-like protein D3 OS=Arabidopsis thaliana GN=CSLD3	CSLD3	118.3	0.991	1.025	0.876	1.006	1.09	1.155	0.89	0.132003
Gene.47151_CL6815.Contig1_All	Ribose-phosphate pyrophosphokinase 4 OS=Spinacia oleracea GN=PRS4	PRS4	35.689	1.034	1.062		1.109	1.029		0.98	0.67634
Gene.38283_CL4669.Contig2_All	ATP-dependent Clp protease proteolytic subunit 5, chloroplastic OS=Arabidopsis thaliana GN=CLPP5	CLPP5	32.841	0.892	0.849	0.826	0.896	0.905	0.971	0.926	0.086119
Gene.81040_Unigene19060_All	ATP-dependent Clp protease ATP-binding subunit ClpA homolog CD4B, chloroplastic OS=Solanum lycopersicum GN=CD4B	CD4B	103.23
Gene.73192_Unigene11838_All	PREDICTED: uncharacterized protein LOC103339314 [Prunus mume]	---	35.407		1.035			0.964		1.074
Gene.65221_Unigene5913_All	Ribulose-phosphate 3-epimerase, chloroplastic (Fragment) OS=Solanum tuberosum	---	25.077	0.859	0.852	0.863	0.893	0.875	0.888	0.969	0.0117764
Gene.46581_CL6683.Contig2_All	Basic 7S globulin OS=Glycine max GN=BG	BG	46.257
Gene.71298_Unigene10120_All	PREDICTED: uncharacterized protein LOC100260742 [Vitis vinifera]	---	17.157	1.03			1.07			0.963
Gene.41973_CL5544.Contig4_All	Calcium-transporting ATPase 9, plasma membrane-type OS=Arabidopsis thaliana GN=ACA9	ACA9	120.13	1.145			0.993			1.153
Gene.711_CL36.Contig43_All	Cysteine-rich receptor-like protein kinase 10 OS=Arabidopsis thaliana GN=CRK10	CRK10	75.101
Gene.70938_Unigene9872_All	Membrane-associated 30 kDa protein, chloroplastic OS=Pisum sativum GN=IM30	IM30	36.505	1.014	1.03	1.013	0.965	0.969	0.949	1.06	0.0021641
Gene.14886_CL1217.Contig6_All	Serine--tRNA ligase, chloroplastic/mitochondrial OS=Arabidopsis thaliana GN=OVA7	OVA7	32.374	0.983	1.073	1.03	1.072	1.052	1.101	0.957	0.19386
Gene.70606_Unigene9664_All	Multiple organellar RNA editing factor 8, chloroplastic/mitochondrial OS=Arabidopsis thaliana GN=MORF8	MORF8	49.324	1.028	1.007	1.037	1.076	1.012	1.037	0.983	0.44316
Gene.10371_CL766.Contig6_All	Aromatic aminotransferase ISS1 OS=Arabidopsis thaliana GN=ISS1	ISS1	43.187	1.049	1.017	0.999	0.976	1.016	1.02	1.018	0.43358
Gene.19583_CL1732.Contig2_All	Ubiquitin carboxyl-terminal hydrolase 3 OS=Arabidopsis thaliana GN=UBP3	UBP3	42.293	1.048	1.04		1.132	0.987		0.985	0.87332
Gene.21710_CL1971.Contig1_All	DNA repair protein recA homolog 1, chloroplastic OS=Arabidopsis thaliana GN=RECA	RECA	45.151
Gene.25563_CL2459.Contig1_All	Mitochondrial-processing peptidase subunit alpha OS=Solanum tuberosum GN=MPP	MPP	54.282	0.999	0.98	0.969	1.137	1.134	1.105	0.873	0.00044046
Gene.17221_CL1444.Contig3_All	Dynamin-related protein 4C OS=Arabidopsis thaliana GN=DRP4C	DRP4C	80.338	1.121		0.954	1.18		1.098	0.911	0.3909
Gene.79760_Unigene17772_All	PREDICTED: multisubstrate pseudouridine synthase 7 [Nicotiana sylvestris]	---	40.998		0.737			0.968		0.761
Gene.38390_CL4693.Contig1_All	Umecyanin OS=Armoracia rusticana	---	36.007			1.909			0.771	2.476
Gene.17920_CL1504.Contig1_All	Auxin transport protein BIG OS=Arabidopsis thaliana GN=BIG	BIG	148.48		0.946	0.932		0.903	0.96	1.008	0.81344
Gene.43665_CL5950.Contig1_All	Superoxide dismutase [Cu-Zn] 2 OS=Olea europaea GN=OLE5	OLE5	15.159	0.931	0.925	0.93	1.158	1.12	1.112	0.822	0.000100544
Gene.83131_Unigene20936_All	Cytochrome c oxidase subunit 5b-1, mitochondrial OS=Arabidopsis thaliana GN=COX5B-1	COX5B-1	17.914	0.854	1.06		1.208	0.993		0.87	0.4364
Gene.76378_Unigene15002_All	Major allergen Pru ar 1 OS=Prunus armeniaca	---	19.991	1.037	1.077	1.286	0.96	1.013	0.921	1.175	0.093538
Gene.44729_CL6212.Contig2_All	Mitochondrial succinate-fumarate transporter 1 OS=Arabidopsis thaliana GN=SFC1	SFC1	20.245			1.095			0.996	1.099
Gene.22690_CL2107.Contig1_All	PREDICTED: uncharacterized protein LOC104421882 isoform X1 [Eucalyptus grandis]	---	88.013
Gene.41840_CL5512.Contig1_All	Allene oxide cyclase, chloroplastic OS=Oryza sativa subsp. indica GN=AOC	AOC	27.129	0.98	1.018	0.974	0.99	1.025	1.015	0.981	0.32364
Gene.46285_CL6611.Contig2_All	Probable carboxylesterase Os04g0669500 OS=Oryza sativa subsp. japonica GN=Os04g0669500	Os04g0669500	29.02	0.998	1.127	1.066	1.004	1.023	0.999	1.055	0.22136
Gene.45466_CL6397.Contig2_All	Protein SPA, chloroplastic OS=Solanum lycopersicum GN=SPA	SPA	16.269	0.854	0.806	0.907	0.973	0.983	0.922	0.892	0.043322
Gene.36810_CL4372.Contig2_All	Proteasome subunit beta type-7-B OS=Arabidopsis thaliana GN=PBB2	PBB2	29.534	1.053	0.958	0.955	0.951	1.05	1.044	0.974	0.59308
Gene.66243_Unigene6611_All	Chaperone protein dnaJ 6 OS=Arabidopsis thaliana GN=ATJ6	ATJ6	42.258	1.126		0.816	0.985		1.107	0.928	0.66676
Gene.25948_CL2511.Contig8_All	GDSL esterase/lipase At4g01130 OS=Arabidopsis thaliana GN=At4g01130	At4g01130	44.562
Gene.3570_CL223.Contig5_All	PREDICTED: conserved oligomeric Golgi complex subunit 1 [Vitis vinifera]	---	118.54	1.089	1.031	1.05	1.056	1.05	1.172	0.967	0.45388
Gene.34116_CL3831.Contig2_All	Stem-specific protein TSJT1 OS=Nicotiana tabacum GN=TSJT1	TSJT1	23.477	0.996	1.033	1.03	1.012	0.971	0.994	1.028	0.17986
Gene.58198_Unigene568_All	Probable 3-hydroxyisobutyrate dehydrogenase, mitochondrial OS=Arabidopsis thaliana GN=At4g20930	At4g20930	16.751	0.98			1.055			0.929
Gene.33331_CL3707.Contig2_All	Cytochrome c-type biogenesis CcmH-like mitochondrial protein OS=Oryza sativa subsp. indica GN=CCMH	CCMH	17.909			0.959			0.944	1.016
Gene.83801_Unigene21439_All	uncharacterized protein LOC110644818 [Hevea brasiliensis]	---	12.823
Gene.81403_Unigene19304_All	Uncharacterized protein At2g39795, mitochondrial OS=Arabidopsis thaliana GN=At2g39795	At2g39795	29.182	0.993	1.009	0.995	1.038	0.972	1.041	0.982	0.49094
Gene.48028_CL6942.Contig1_All	Protein TIC 40, chloroplastic OS=Pisum sativum GN=TIC40	TIC40	33.397	0.98	1.004	0.997	1.032	1.039	1.045	0.957	0.005299
Gene.72992_Unigene11701_All	Pantoate--beta-alanine ligase OS=Lotus japonicus GN=PANC	PANC	35.315	0.882	0.854	0.875	1.093	1.007	1.091	0.818	0.0022361
Gene.53464_CL8078.Contig10_All	Tubulin beta-3 chain OS=Arabidopsis thaliana GN=TUBB3	TUBB3	50.798	0.996	0.942	1.109	1.009	1.029	0.913	1.033	0.635
Gene.83956_Unigene21697_All	Ethylene response sensor 1 OS=Arabidopsis thaliana GN=ERS1	ERS1	70.159
Gene.49401_CL7312.Contig2_All	NADPH-dependent alkenal/one oxidoreductase, chloroplastic OS=Arabidopsis thaliana GN=AOR	AOR	34.531	1.122	1.069	1.108	0.916	0.992	0.919	1.167	0.006536
Gene.77341_Unigene15605_All	PREDICTED: RNA polymerase II subunit 5-mediating protein homolog isoform X1 [Nicotiana attenuata]	---	26.87	1.008			1.068			0.944
Gene.69431_Unigene8831_All	Serine/threonine protein phosphatase 2A regulatory subunit B''beta OS=Arabidopsis thaliana GN=B''BETA	B''BETA	62.004	1.027	1.041		1.127	1.066		0.943	0.178581
Gene.4708_CL300.Contig1_All	Kirola OS=Actinidia deliciosa	---	17.217	0.818	0.934	1.086	0.92	0.888	0.731	1.118	0.37026
Gene.43850_CL5974.Contig2_All	Argininosuccinate lyase, chloroplastic OS=Arabidopsis thaliana GN=At5g10920	At5g10920	58.132	1.076	1.077	1.048	0.975	0.962	0.965	1.103	0.00056371
Gene.79259_Unigene17415_All	PREDICTED: uncharacterized protein LOC100241265 [Vitis vinifera]	---	36.683	1.058	1.078	0.987	1.015	0.94	1.055	1.038	0.43724
Gene.39462_CL4954.Contig4_All	Probable methyltransferase At1g27930 OS=Arabidopsis thaliana GN=At1g27930	At1g27930	64.385		1.227	1.262		1.535	1.303	0.877	0.2636
Gene.85309_Unigene22880_All	50S ribosomal protein L3, chloroplastic (Fragment) OS=Nicotiana tabacum GN=RPL3	RPL3	29.309	0.956	0.942	0.928	0.931	0.94	0.934	1.007	0.45916
Gene.39081_CL4852.Contig3_All	60S ribosomal protein L14-2 OS=Arabidopsis thaliana GN=RPL14B	RPL14B	17.461
Gene.48642_CL7099.Contig1_All	Protein MODIFIER OF SNC1 11 OS=Arabidopsis thaliana GN=MOS11	MOS11	20.947	1.015	1.015	0.976	0.996	0.975	1.013	1.007	0.69176
Gene.39479_CL4957.Contig4_All	ABC transporter G family member 7 OS=Arabidopsis thaliana GN=ABCG7	ABCG7	77.478	1.023	1.061		1.074	1.141		0.941	0.22804
Gene.12098_CL934.Contig2_All	Protein transport protein SEC13 homolog B OS=Arabidopsis thaliana GN=SEC13B	SEC13B	32.865	1.011	1.036	1.016	1.069	1.07	1.066	0.956	0.026538
Gene.74244_Unigene13030_All	PREDICTED: uncharacterized protein LOC100255874 [Vitis vinifera]	---	40.387	1.055	1.105	1.063	0.96	0.983	0.984	1.101	0.0042754
Gene.42207_CL5601.Contig2_All	unnamed protein product [Coffea canephora]	---	37.484	0.911	0.98		1.068	1.031		0.901	0.122563
Gene.37086_CL4422.Contig10_All	ATP-dependent Clp protease proteolytic subunit 4, chloroplastic OS=Arabidopsis thaliana GN=CLPP4	CLPP4	30.174	0.961	0.888	0.953	1.004	0.989	1.011	0.933	0.053442
Gene.75163_Unigene13718_All	Proteasome subunit beta type-1 OS=Petunia hybrida GN=PBF1	PBF1	26.812	0.942	1.034	0.979	0.986	1.083	1.018	0.957	0.32106
Gene.59323_Unigene1842_All	Thioredoxin F-type, chloroplastic OS=Pisum sativum	---	12.58	0.747	0.697	0.705	0.596	0.66	0.662	1.12	0.048018
Gene.28312_CL2858.Contig1_All	unnamed protein product [Coffea canephora]	---	61.061	0.947	1.033	0.964	1.124	1.034	1.16	0.887	0.051482
Gene.1073_CL64.Contig2_All	probable inactive serine/threonine-protein kinase scy1 [Hevea brasiliensis]	---	38.739
Gene.5415_CL351.Contig3_All	Probable inactive purple acid phosphatase 27 OS=Arabidopsis thaliana GN=PAP27	PAP27	77.592
Gene.48456_CL7060.Contig2_All	Uncharacterized protein At4g28440 OS=Arabidopsis thaliana GN=At4g28440	At4g28440	16.251	0.97	0.908	0.932	1.037	1.041	1.045	0.9	0.031716
Gene.74813_Unigene13485_All	Probable S-sulfocysteine synthase, chloroplastic OS=Arabidopsis thaliana GN=At3g03630	At3g03630	41.46		0.913			1.01		0.904
Gene.34603_CL3922.Contig6_All	Non-specific lipid-transfer protein 2 OS=Prunus armeniaca	---	11.874
Gene.2336_CL147.Contig1_All	26S proteasome non-ATPase regulatory subunit 11 homolog OS=Arabidopsis thaliana GN=RPN6	RPN6	47.573
Gene.43342_CL5854.Contig2_All	Peroxiredoxin Q, chloroplastic OS=Populus jackii GN=PRXQ	PRXQ	24.512	1.015	0.969	1.005	0.915	0.888	0.944	1.088	0.020097
Gene.73691_Unigene12177_All	Phosphopantetheine adenylyltransferase OS=Arabidopsis thaliana GN=COAD	COAD	19.171	0.978		1.037	0.998		0.958	1.03	0.49578
Gene.75051_Unigene13644_All	NADPH-dependent aldehyde reductase-like protein, chloroplastic OS=Arabidopsis thaliana GN=At3g03980	At3g03980	27.84
Gene.74451_Unigene13245_All	Basic endochitinase OS=Vitis vinifera GN=CHIT1B	CHIT1B	36.973
Gene.74382_Unigene13186_All	Nudix hydrolase 15, mitochondrial OS=Arabidopsis thaliana GN=NUDT15	NUDT15	35.314
Gene.69368_Unigene8789_All	PREDICTED: uncharacterized protein LOC109229474 [Nicotiana attenuata]	---	48.809	1.011	1.026	1.024	0.874	0.912	0.901	1.139	0.00063848
Gene.74143_Unigene12742_All	Serine carboxypeptidase-like 40 OS=Arabidopsis thaliana GN=SCPL40	SCPL40	53.26
Gene.80461_Unigene18700_All	PREDICTED: uncharacterized protein LOC100255258 isoform X1 [Vitis vinifera]	---	280.66
Gene.8598_CL646.Contig6_All	UNC93-like protein 2 OS=Arabidopsis thaliana GN=At1g18010	At1g18010	55.291			1.043			1.031	1.012
Gene.76424_Unigene15036_All	Profilin OS=Capsicum annuum	---	14.353	0.963		1.058	1.176		1.013	0.923	0.4689
Gene.33320_CL3704.Contig8_All	Probable glutathione S-transferase OS=Nicotiana tabacum	---	27.228	0.784	0.795	0.773	1.367	1.443	1.327	0.569	2.3009e-05
Gene.87370_Unigene31249_All	Peroxisomal 2,4-dienoyl-CoA reductase OS=Arabidopsis thaliana GN=At3g12800	At3g12800	15.754	1.025			0.872			1.175
Gene.45490_CL6403.Contig5_All	Calnexin homolog OS=Glycine max	---	54.237	1.048	1.05	0.974	0.941	0.905	0.903	1.117	0.0170358
Gene.85450_Unigene22951_All	Probable serine/threonine-protein kinase SIS8 OS=Arabidopsis thaliana GN=SIS8	SIS8	141.87	1.077	1.14	1.074	1.051	1.061	1.016	1.052	0.097335
Gene.85671_Unigene23148_All	Peroxidase 3 OS=Arabidopsis thaliana GN=PER3	PER3	34.739		1.139			0.828		1.376
Gene.51030_CL7678.Contig7_All	Heme-binding-like protein At3g10130, chloroplastic OS=Arabidopsis thaliana GN=At3g10130	At3g10130	24.281		1.197			0.97		1.234
Gene.68804_Unigene8408_All	Uncharacterized protein TCM_034366 isoform 1 [Theobroma cacao]	---	49.375	1.081	1.024	0.978	0.882	0.92	0.932	1.128	0.023135
Gene.59728_Unigene2134_All	PREDICTED: uncharacterized protein LOC100854590 isoform X2 [Vitis vinifera]	---	17.617
Gene.77347_Unigene15610_All	Thioredoxin-like 2, chloroplastic OS=Oryza sativa subsp. japonica GN=Os05g0200100	Os05g0200100	26.168	0.866	0.898	0.911	0.907	0.89	0.927	0.982	0.39418
Gene.43652_CL5945.Contig1_All	V-type proton ATPase subunit d2 OS=Arabidopsis thaliana GN=VHA-d2	VHA-d2	40.715	1.084	1.115		0.971	0.977		1.129	0.0139018
Gene.13630_CL1062.Contig1_All	Syntaxin-51 OS=Arabidopsis thaliana GN=SYP51	SYP51	25.799	1.197	1.064	1.112	1.126	1.094	1.088	1.02	0.63612
Gene.14193_CL1132.Contig3_All	Topless-related protein 4 OS=Arabidopsis thaliana GN=TPR4	TPR4	125.05	0.967	1.002		0.92	1.04		1.005	0.93036
Gene.68324_Unigene8061_All	Protein GFS12 OS=Arabidopsis thaliana GN=GFS12	GFS12	104.13
Gene.67638_Unigene7573_All	N6-adenosine-methyltransferase MT-A70-like OS=Arabidopsis thaliana GN=MTA	MTA	82.828			0.939			1.011	0.929
Gene.42035_CL5554.Contig3_All	Leghemoglobin reductase OS=Vigna unguiculata GN=FLBR	FLBR	57.525	0.96	0.824	0.936	1.066	0.977	0.862	0.936	0.4548
Gene.15384_CL1256.Contig2_All	U4/U6 small nuclear ribonucleoprotein Prp31 homolog OS=Arabidopsis thaliana GN=PRP31	PRP31	52.209
Gene.19482_CL1726.Contig1_All	Actin-related protein 5 OS=Arabidopsis thaliana GN=ARP5	ARP5	48.089	0.981	1.152		1.142	1.131		0.938	0.49396
Gene.41432_CL5399.Contig4_All	L-galactono-1,4-lactone dehydrogenase, mitochondrial OS=Arabidopsis thaliana GN=GLDH	GLDH	69.56			1.022			1.075	0.951
Gene.20328_CL1808.Contig7_All	2-methylene-furan-3-one reductase OS=Fragaria ananassa GN=EO	EO	37.008
Gene.15888_CL1313.Contig2_All	Probable inactive leucine-rich repeat receptor kinase XIAO OS=Oryza sativa subsp. japonica GN=XIAO	XIAO	58.22		1.115			0.957		1.165
Gene.85233_Unigene22827_All	60S ribosomal protein L3 OS=Oryza sativa subsp. japonica GN=RPL3	RPL3	44.42	1.061	1.031	1.034	0.991	0.999	0.992	1.048	0.007616
Gene.81342_Unigene19259_All	60S ribosomal protein L36-1 OS=Arabidopsis thaliana GN=RPL36A	RPL36A	12.456	0.704	0.731	0.714	0.686	0.574	0.576	1.17	0.054856
Gene.80991_Unigene19029_All	PREDICTED: uncharacterized protein LOC108986865 [Juglans regia]	---	35.168
Gene.77409_Unigene15663_All	Iron-sulfur assembly protein IscA, chloroplastic OS=Arabidopsis thaliana GN=ISCA	ISCA	19.728		0.86	0.976		0.813	0.772	1.158	0.167341
Gene.27317_CL2697.Contig3_All	Elongation factor Ts, chloroplastic OS=Gracilaria tenuistipitata var. liui GN=tsf	tsf	126.17	0.958	0.974	0.975	1.016	1.003	1.008	0.96	0.0040445
Gene.29832_CL3105.Contig3_All	Protein TOPLESS OS=Arabidopsis thaliana GN=TPL	TPL	119.52	0.831	0.968	0.916	0.868	0.904	0.876	1.025	0.64296
Gene.58441_Unigene730_All	Protein LHCP TRANSLOCATION DEFECT OS=Arabidopsis thaliana GN=LTD	LTD	19.017	0.916	0.916	0.895	0.899	0.919	0.955	0.983	0.4409
Gene.48016_CL6938.Contig1_All	TPR repeat-containing thioredoxin TDX OS=Arabidopsis thaliana GN=TDX	TDX	43.829	1.182	1.165	1.147	1.048	1.036	1.017	1.127	0.00063811
Gene.28413_CL2878.Contig1_All	Protein SICKLE OS=Arabidopsis thaliana GN=SIC	SIC	36.455	0.927			0.939			0.987
Gene.19580_CL1731.Contig3_All	neuroguidin [Sesamum indicum]	---	36.78
Gene.82777_Unigene20719_All	PREDICTED: uncharacterized protein LOC105114095 [Populus euphratica]	---	61.421	1.196	1.158	1.295	1.388	1.384	1.406	0.873	0.055541
Gene.30497_CL3205.Contig1_All	Probable carboxylesterase SOBER1-like OS=Arabidopsis thaliana GN=At4g22300	At4g22300	27.134	0.992	0.991	1.022	1.175	1.121	1.108	0.883	0.0037809
Gene.43517_CL5907.Contig2_All	Kinesin-like protein KIN-13A OS=Arabidopsis thaliana GN=KIN13A	KIN13A	89.184		1.025			1.118		0.917
Gene.28625_CL2910.Contig7_All	AP-2 complex subunit alpha-2 OS=Arabidopsis thaliana GN=ALPHAC-AD	ALPHAC-AD	113.53
Gene.83319_Unigene21073_All	15-cis-zeta-carotene isomerase, chloroplastic OS=Arabidopsis thaliana GN=Z-ISO	Z-ISO	40.872	1.005	1.013		0.944	0.955		1.063	0.0130763
Gene.81679_Unigene19472_All	Adrenodoxin-like protein 2, mitochondrial OS=Arabidopsis thaliana GN=MFDX2	MFDX2	20.222	0.887	0.872		0.91	0.977		0.932	0.196835
Gene.71478_Unigene10231_All	GATA transcription factor 24 OS=Arabidopsis thaliana GN=GATA24	GATA24	31.385	0.964	0.937	0.972	1.024	0.955	0.986	0.969	0.2463
Gene.72633_Unigene11457_All	Ferritin-1, chloroplastic OS=Glycine max	---	31.165	0.637	0.687	0.666	1.279	1.273	1.31	0.515	4.8076e-06
Gene.81416_Unigene19315_All	CBS domain-containing protein CBSX1, chloroplastic OS=Arabidopsis thaliana GN=CBSX1	CBSX1	30.176	0.888	0.956	1.002	0.936	0.982	0.962	0.988	0.74982
Gene.44538_CL6170.Contig2_All	Transcription factor TGA2.2 OS=Oryza sativa subsp. japonica GN=TGA2.2	TGA2.2	36.474			1.19			1.012	1.176
Gene.83262_Unigene21031_All	40S ribosomal protein S15a-1 OS=Arabidopsis thaliana GN=RPS15AA	RPS15AA	14.758	0.834	0.892	0.882	0.903	0.93	0.977	0.928	0.074001
Gene.43468_CL5890.Contig1_All	Cell division cycle 5-like protein OS=Arabidopsis thaliana GN=CDC5	CDC5	111.61
Gene.27485_CL2732.Contig3_All	Fructokinase-2 OS=Solanum habrochaites GN=FRK2	FRK2	37.791	1.074	1.041	1.101	1.181	1.18	1.158	0.914	0.0066208
Gene.50123_CL7477.Contig4_All	Magnesium-chelatase subunit ChlD, chloroplastic OS=Nicotiana tabacum GN=CHLD	CHLD	82.767	0.838	0.905		0.95	0.939		0.923	0.172216
Gene.77414_Unigene15668_All	DNA-directed RNA polymerase II subunit 4 OS=Arabidopsis thaliana GN=NRPB4	NRPB4	19.571		0.95			1.074		0.885
Gene.4144_CL253.Contig2_All	Single-stranded DNA-binding protein, mitochondrial OS=Arabidopsis thaliana GN=At4g11060	At4g11060	18.34	0.822	0.95		1.084	1.049		0.831	0.126917
Gene.87455_Unigene32193_All	Probable signal peptidase complex subunit 2 OS=Arabidopsis thaliana GN=At2g39960	At2g39960	13.327
Gene.77958_Unigene16163_All	PREDICTED: uncharacterized oxidoreductase C663.09c [Populus euphratica]	---	12.244	0.925	0.905	0.888	0.976	0.985	1.012	0.914	0.0050193
Gene.37828_CL4572.Contig2_All	Protein IN2-1 homolog B OS=Oryza sativa subsp. japonica GN=GSTZ5	GSTZ5	32.919	1.039	1.008	1.072	1.005	1.144	1.025	0.983	0.7324
Gene.33931_CL3802.Contig2_All	Protein SIEVE ELEMENT OCCLUSION B OS=Arabidopsis thaliana GN=SEOB	SEOB	51.022			1.227			1.007	1.218
Gene.69881_Unigene9157_All	NPL4-like protein 2 OS=Arabidopsis thaliana GN=At2g47970	At2g47970	47.326	1.03	1.025	1.072	1.047	1.009	1.003	1.022	0.324
Gene.1727_CL110.Contig3_All	TOM1-like protein 6 OS=Arabidopsis thaliana GN=TOL6	TOL6	68.088
Gene.35514_CL4089.Contig2_All	Bifunctional aspartokinase/homoserine dehydrogenase, chloroplastic (Fragment) OS=Daucus carota	---	99.817	1.04	1.029		0.989	0.976		1.053	0.026022
Gene.66975_Unigene7120_All	L-ascorbate oxidase homolog OS=Brassica napus GN=Bp10	Bp10	59.866	1.033	1.025	1.057	1.1	1.008	1.087	0.975	0.44034
Gene.48935_CL7195.Contig2_All	3-oxoacyl-[acyl-carrier-protein] synthase II, chloroplastic OS=Arabidopsis thaliana GN=KAS2	KAS2	60.295	1.079	1.042	1.107	0.979	1.063	1.003	1.06	0.122859
Gene.82454_Unigene20519_All	Autophagy-related protein 2 OS=Arabidopsis thaliana GN=ATG2	ATG2	220.49
Gene.41737_CL5479.Contig2_All	hypothetical protein L484_001599 [Morus notabilis]	---	24.755	0.957			0.814			1.176
Gene.34165_CL3845.Contig3_All	PREDICTED: 60S ribosomal export protein NMD3 [Vitis vinifera]	---	42.543			0.895			1.031	0.868
Gene.5579_CL367.Contig2_All	YTH domain-containing family protein 1 isoform X1 [Prunus persica]	---	77.136	0.996	0.959	0.937	1.078	1.073	1.077	0.896	0.025241
Gene.70502_Unigene9597_All	tRNA (guanine(37)-N1)-methyltransferase 1 OS=Vitis vinifera GN=VIT_19s0014g03930	VIT_19s0014g03930	23.455
Gene.79131_Unigene17329_All	Probable F-actin-capping protein subunit beta OS=Arabidopsis thaliana GN=At1g71790	At1g71790	28.852			1.103			0.894	1.234
Gene.55912_CL8280.Contig1_All	Proline-rich receptor-like protein kinase PERK2 OS=Arabidopsis thaliana GN=PERK2	PERK2	43.868		0.941	1.03		1.201	1.085	0.862	0.161401
Gene.69173_Unigene8648_All	Tubulin beta-1 chain OS=Eleusine indica GN=TUBB1	TUBB1	49.878
Gene.70295_Unigene9470_All	Clathrin interactor EPSIN 2 OS=Arabidopsis thaliana GN=EPSIN2	EPSIN2	96.273	1.069	1.119	1.509	0.964	1.03	0.834	1.307	0.105823
Gene.17865_CL1500.Contig27_All	Splicing factor U2af large subunit B OS=Nicotiana plumbaginifolia GN=U2AF65B	U2AF65B	33.065
Gene.79647_Unigene17672_All	Photosynthetic NDH subunit of subcomplex B 3, chloroplastic OS=Arabidopsis thaliana GN=PNSB3	PNSB3	18.827	0.843	0.819	0.884	0.99	0.996	0.965	0.863	0.0036613
Gene.79409_Unigene17523_All	Acyl carrier protein 1, mitochondrial OS=Arabidopsis thaliana GN=MTACP1	MTACP1	15.896
Gene.79396_Unigene17516_All	CBS domain-containing protein CBSX2, chloroplastic OS=Arabidopsis thaliana GN=CBSX2	CBSX2	30.17	0.963	0.958	1.018	0.991	1.012	0.952	0.995	0.84572
Gene.39144_CL4869.Contig2_All	Eukaryotic translation initiation factor 6-2 OS=Arabidopsis thaliana GN=EIF6-2	EIF6-2	26.516	0.989	1.003	0.98	1.15	1.118	1.157	0.868	0.00034403
Gene.50647_CL7601.Contig1_All	Chaperone protein dnaJ A6, chloroplastic OS=Arabidopsis thaliana GN=DJA6	DJA6	28.771			0.791			1.005	0.787
Gene.9817_CL732.Contig1_All	ADP,ATP carrier protein 3, mitochondrial OS=Arabidopsis thaliana GN=AAC3	AAC3	41.352	1.026	1.027	1.054	0.904	0.877	0.903	1.158	0.00038249
Gene.73712_Unigene12194_All	Abscisic acid receptor PYL4 OS=Arabidopsis thaliana GN=PYL4	PYL4	22.909	1.095	1.831	0.534	0.843	1.099	0.804	1.26	0.76038
Gene.81864_Unigene19657_All	dnaJ homolog subfamily B member 6 isoform X1 [Carica papaya]	---	12.204
Gene.18575_CL1606.Contig1_All	putative oxidoreductase TDA3 [Prunus avium]	---	18.776	1.183		1.127	1.096		0.98	1.113	0.21828
Gene.18500_CL1592.Contig2_All	26S proteasome regulatory subunit 6A homolog OS=Solanum lycopersicum GN=TBP1	TBP1	70.512		0.979	0.959		1.134	1.067	0.881	0.058656
Gene.8012_CL582.Contig2_All	Early nodulin-20 OS=Medicago truncatula GN=ENOD20	ENOD20	87.833	0.99	1.07		1.015	1.044		1	0.9971
Gene.29780_CL3095.Contig2_All	hypothetical protein POPTR_0001s15440g [Populus trichocarpa]	---	40.454	0.979	0.967		0.994	1.026		0.963	0.160041
Gene.30972_CL3294.Contig2_All	FT-interacting protein 1 OS=Arabidopsis thaliana GN=FTIP1	FTIP1	89.04	1.039			1.39			0.747
Gene.83274_Unigene21039_All	Dynein 8 kDa light chain, flagellar outer arm OS=Chlamydomonas reinhardtii	---	13.403	1.005	1.02	1.001	1.193	1.095	1.094	0.895	0.0196013
Gene.58421_Unigene710_All	Flowering locus K homology domain OS=Arabidopsis thaliana GN=FLK	FLK	57.175	0.995	0.915	0.958	1.009	1.065	1.064	0.914	0.040016
Gene.11769_CL888.Contig5_All	Peptide-N4-(N-acetyl-beta-glucosaminyl)asparagine amidase A OS=Prunus dulcis	---	68.761		1.004	1.07		1.001	0.988	1.043	0.33104
Gene.83566_Unigene21221_All	Protein SEH1 OS=Arabidopsis thaliana GN=SEH1	SEH1	41.036	0.98	0.936		1.055	1.01		0.928	0.141642
Gene.38976_CL4827.Contig3_All	Fructose-bisphosphate aldolase 1, chloroplastic (Fragment) OS=Pisum sativum	---	42.887
Gene.11495_CL852.Contig6_All	3-isopropylmalate dehydrogenase, chloroplastic OS=Solanum tuberosum	---	41.143	0.984	1.004	1.055	1.082	0.993	0.973	0.998	0.98048
Gene.86901_Unigene28551_All	PREDICTED: LOW QUALITY PROTEIN: prolyl endopeptidase [Ricinus communis]	---	17.903		1.256			1.118		1.123
Gene.72713_Unigene11512_All	Probably inactive leucine-rich repeat receptor-like protein kinase At5g06940 OS=Arabidopsis thaliana GN=At5g06940	At5g06940	97.893
Gene.36432_CL4307.Contig1_All	Tetraspanin-8 OS=Arabidopsis thaliana GN=TET8	TET8	19.341			1.039			1.148	0.905
Gene.73218_Unigene11855_All	Nuclear pore complex protein NUP98B OS=Arabidopsis thaliana GN=NUP98B	NUP98B	131.16	0.891	0.835	0.795	1.035	1.006	1.025	0.822	0.0044585
Gene.64131_Unigene5138_All	Photosystem I reaction center subunit IV, chloroplastic OS=Spinacia oleracea GN=PSAE-1	PSAE-1	16.368	1.166	1.137	1.168	0.994	0.986	0.996	1.166	7.7929e-05
Gene.17354_CL1459.Contig2_All	Glutathione S-transferase F11 OS=Arabidopsis thaliana GN=GSTF11	GSTF11	24.514	0.946	0.963	0.962	0.991	0.962	0.943	0.991	0.6136
Gene.78076_Unigene16372_All	PREDICTED: hsp70 nucleotide exchange factor FES1-like [Gossypium hirsutum]	---	19.038
Gene.36789_CL4365.Contig4_All	Probable inactive purple acid phosphatase 29 OS=Arabidopsis thaliana GN=PAP29	PAP29	41.752			0.977			1.069	0.914
Gene.30461_CL3199.Contig2_All	Myosin-binding protein 2 OS=Arabidopsis thaliana GN=MYOB2	MYOB2	84.636
Gene.81084_Unigene19089_All	Serine/threonine-protein kinase RUNKEL OS=Arabidopsis thaliana GN=RUK	RUK	69.359	1.083	0.909	0.929	1.02	1.045	0.968	0.963	0.53666
Gene.7183_CL491.Contig2_All	30S ribosomal protein S1, chloroplastic OS=Spinacia oleracea GN=RPS1	RPS1	44.864	0.947	0.925	0.943	1.011	1.021	1.003	0.928	0.00105995
Gene.29861_CL3112.Contig4_All	Protochlorophyllide reductase, chloroplastic OS=Cucumis sativus GN=PORA	PORA	43.699	1.038	1.013	1.018	1.091	1.122	1.094	0.928	0.0030156
Gene.34427_CL3878.Contig5_All	Transcription initiation factor TFIID subunit 1 OS=Arabidopsis thaliana GN=TAF1	TAF1	118.08		0.94			0.924		1.017
Gene.78010_Unigene16230_All	Peptidyl-prolyl cis-trans isomerase OS=Catharanthus roseus GN=PCKR1	PCKR1	18.217		0.967			0.899		1.076
Gene.20910_CL1867.Contig1_All	Vacuolar protein sorting-associated protein 51 homolog OS=Arabidopsis thaliana GN=VPS51	VPS51	46.508	1.054	1.1		1.055	0.953		1.073	0.3255
Gene.38295_CL4674.Contig2_All	Universal stress protein PHOS34 OS=Arabidopsis thaliana GN=PHOS34	PHOS34	18.441	1.096	1.055	1.049	0.891	0.933	1.003	1.132	0.02812
Gene.46281_CL6609.Contig2_All	THO complex subunit 4B OS=Arabidopsis thaliana GN=ALY2	ALY2	27.473	0.985	0.752	0.829	1.032	1.032	1.154	0.797	0.056938
Gene.42871_CL5745.Contig1_All	PREDICTED: uncharacterized protein LOC108983664 [Juglans regia]	---	43.066	0.922		0.923	1.012		1.018	0.909	0.00098377
Gene.50783_CL7623.Contig1_All	Single-stranded DNA-binding protein WHY2, mitochondrial OS=Solanum tuberosum GN=WHY2	WHY2	26.349	0.989	1.06	0.943	1.131	1.107	1.18	0.875	0.026005
Gene.9673_CL718.Contig2_All	Blue-light photoreceptor PHR2 OS=Arabidopsis thaliana GN=PHR2	PHR2	41.036		1.029	1.048		0.969	1.052	1.028	0.57274
Gene.50488_CL7567.Contig9_All	DNA topoisomerase 1 alpha OS=Arabidopsis thaliana GN=TOP1A	TOP1A	97.867	1.002		1.012	1.086		1.168	0.894	0.092923
Gene.28912_CL2970.Contig2_All	Ras-related protein YPT3 OS=Nicotiana plumbaginifolia GN=YPT3	YPT3	27.62		1.137			1.037		1.096
Gene.11105_CL823.Contig1_All	unnamed protein product [Coffea canephora]	---	30.964	0.923		0.967	1.022		0.975	0.946	0.2382
Gene.49707_CL7368.Contig7_All	Glucan endo-1,3-beta-glucosidase OS=Triticum aestivum GN=GLC1	GLC1	39.439	1.079	1.041		1.225	1.031		0.94	0.57404
Gene.20324_CL1808.Contig5_All	2-methylene-furan-3-one reductase OS=Fragaria ananassa GN=EO	EO	37.008	0.964		0.952	0.97		1.02	0.963	0.2837
Gene.66288_Unigene6632_All	Proline-rich receptor-like protein kinase PERK1 OS=Arabidopsis thaliana GN=PERK1	PERK1	103.84	0.922	0.903	0.958	1.056	1.074	1.118	0.857	0.0030957
Gene.77475_Unigene15712_All	Mitochondrial carnitine/acylcarnitine carrier-like protein OS=Arabidopsis thaliana GN=BOU	BOU	30.679	0.908	0.906	0.9	0.973	0.988	0.974	0.925	0.000156444
Gene.12802_CL1003.Contig1_All	26S proteasome non-ATPase regulatory subunit 14 homolog OS=Arabidopsis thaliana GN=RPN11	RPN11	34.831	1.019	1.039	1.043	1.052	1.136	1.096	0.944	0.071322
Gene.31259_CL3335.Contig1_All	Acyltransferase-like protein At3g26840, chloroplastic OS=Arabidopsis thaliana GN=At3g26840	At3g26840	44.65		1.057			1.096		0.964
Gene.29846_CL3108.Contig4_All	UDP-glycosyltransferase 91C1 OS=Arabidopsis thaliana GN=UGT91C1	UGT91C1	52.552	1.038	1.031	1.136	1.188	1.21	1.208	0.889	0.020182
Gene.14955_CL1221.Contig21_All	Mitogen-activated protein kinase 3 OS=Arabidopsis thaliana GN=MPK3	MPK3	43.028	0.834		0.959	1.24		1.07	0.776	0.130264
Gene.35064_CL4006.Contig3_All	OTU domain-containing protein At3g57810 OS=Arabidopsis thaliana GN=At3g57810	At3g57810	24.975	0.914			0.944			0.968
Gene.80456_Unigene18699_All	PREDICTED: uncharacterized protein LOC100247348 isoform X2 [Vitis vinifera]	---	361.92
Gene.85370_Unigene22913_All	Geranylgeranyl diphosphate reductase, chloroplastic OS=Nicotiana tabacum GN=CHLP	CHLP	51.595	0.919	0.915	0.902	1.054	1.043	1.041	0.872	3.8195e-05
Gene.21084_CL1892.Contig6_All	Vacuolar protein-sorting-associated protein 37 homolog 1 OS=Arabidopsis thaliana GN=VPS37-1	VPS37-1	12.515
Gene.45984_CL6532.Contig2_All	probable Xaa-Pro aminopeptidase P [Prunus avium]	---	75.046	1.074	1.058	1.06	0.972	0.979	0.978	1.09	7.9948e-05
Gene.71563_Unigene10293_All	Patellin-1 OS=Arabidopsis thaliana GN=PATL1	PATL1	24.679	1.317	1.297	1.332	1.237	1.224	1.258	1.061	0.0059352
Gene.34909_CL3981.Contig4_All	PREDICTED: uncharacterized protein LOC109207941 isoform X2 [Nicotiana attenuata]	---	48.162	0.971	0.94	0.905	0.961	1.016	0.981	0.952	0.130916
Gene.71369_Unigene10172_All	40S ribosomal protein S20-2 OS=Arabidopsis thaliana GN=RPS20B	RPS20B	13.63	0.853	0.909		1.224	1.13		0.749	0.029756
Gene.85229_Unigene22824_All	Subtilisin-like protease SBT3.10 OS=Arabidopsis thaliana GN=SBT3.10	SBT3.10	10.9	0.946	0.972	1.01	0.804	0.914	0.886	1.124	0.051321
Gene.5417_CL351.Contig5_All	Probable inactive purple acid phosphatase 27 OS=Arabidopsis thaliana GN=PAP27	PAP27	71.224
Gene.17909_CL1501.Contig5_All	epoxide hydrolase 1 [Helianthus annuus]	---	44.281	0.758	0.744	0.892	0.798	0.858	0.927	0.927	0.34272
Gene.23432_CL2187.Contig6_All	Polygalacturonase inhibitor OS=Vitis vinifera GN=pgip	pgip	38.012		1.021			1.22		0.837
Gene.25897_CL2503.Contig6_All	Protein WEAK CHLOROPLAST MOVEMENT UNDER BLUE LIGHT-like 1 OS=Arabidopsis thaliana GN=WEL1	WEL1	121.53
Gene.38974_CL4827.Contig2_All	Fructose-bisphosphate aldolase 1, chloroplastic (Fragment) OS=Pisum sativum	---	42.95
Gene.87538_Unigene32330_All	Dirigent protein 21 OS=Arabidopsis thaliana GN=DIR21	DIR21	18.379	0.909	0.931	0.951	1.063	1.024	1.096	0.877	0.0051165
Gene.27850_CL2785.Contig2_All	PREDICTED: nucleobase-ascorbate transporter 12 [Ziziphus jujuba]	---	19.29
Gene.69767_Unigene9054_All	Late embryogenis abundant protein 41 OS=Arabidopsis thaliana GN=LEA41	LEA41	14.036	1.028	0.883	0.904	1.329	1.318	1.329	0.708	0.0180434
Gene.39119_CL4860.Contig2_All	Protein OS-9 homolog OS=Arabidopsis thaliana GN=OS9	OS9	36.566			0.886			1.14	0.777
Gene.75320_Unigene13841_All	Pto-interacting protein 1 OS=Solanum lycopersicum GN=PTI1	PTI1	38.825	1.065	1.088	1.011	0.964	0.997	0.916	1.1	0.04434
Gene.26655_CL2592.Contig1_All	Major allergen Pru ar 1 OS=Prunus armeniaca	---	18.806	0.654			1.377			0.475
Gene.46326_CL6621.Contig1_All	Probable protein arginine N-methyltransferase 1 OS=Oryza sativa subsp. indica GN=PRMT1	PRMT1	11.715	1.084	0.952	0.992	1.164	1.152	1.175	0.867	0.065563
Gene.43334_CL5853.Contig1_All	Mitochondrial import receptor subunit TOM40-1 OS=Arabidopsis thaliana GN=TOM40-1	TOM40-1	34.316	1.006	1.076	1.047	1.127	1.057	1.181	0.93	0.127918
Gene.52508_CL7913.Contig2_All	Peroxiredoxin-2 OS=Populus trichocarpa	---	11.999		1.033	1.004		0.988	0.953	1.049	0.170098
Gene.57104_CL8378.Contig3_All	BEL1-like homeodomain protein 2 OS=Arabidopsis thaliana GN=BLH2	BLH2	85.831
Gene.76701_Unigene15226_All	Arabinogalactan peptide 13 OS=Arabidopsis thaliana GN=AGP13	AGP13	19.514	1.376			0.928			1.483
Gene.33906_CL3798.Contig1_All	VAN3-binding protein OS=Arabidopsis thaliana GN=VAB	VAB	48.746
Gene.75002_Unigene13612_All	PREDICTED: translin-associated protein X isoform X2 [Nicotiana sylvestris]	---	33.916	0.974			0.869			1.121
Gene.84826_Unigene22560_All	Pentatricopeptide repeat-containing protein At3g46610 OS=Arabidopsis thaliana GN=At3g46610	At3g46610	87.049	0.769	0.953	0.872	0.98	0.996	1.007	0.87	0.1494
Gene.85507_Unigene22987_All	Ran-binding protein 1 homolog b OS=Arabidopsis thaliana GN=RANBP1B	RANBP1B	24.094	1.014	1.047	1.02	0.943	0.941	0.98	1.076	0.0113211
Gene.19615_CL1737.Contig3_All	LL-diaminopimelate aminotransferase, chloroplastic OS=Arabidopsis thaliana GN=DAP	DAP	49.968
Gene.38288_CL4672.Contig1_All	60S ribosomal protein L35a-3 OS=Arabidopsis thaliana GN=RPL35AC	RPL35AC	14.507	0.95	0.997	0.989	0.971	0.965	0.963	1.013	0.45656
Gene.39961_CL5072.Contig3_All	Polyadenylate-binding protein RBP47C' OS=Arabidopsis thaliana GN=RBP47C'	RBP47C'	48.053	0.827	0.89	0.849	1.302	1.196	1.058	0.722	0.0072174
Gene.58774_Unigene964_All	Small heat shock protein, chloroplastic OS=Petunia hybrida GN=HSP22	HSP22	26.176	0.677	0.819		0.769	0.823		0.94	0.58002
Gene.16842_CL1406.Contig9_All	DEAD-box ATP-dependent RNA helicase 37 OS=Oryza sativa subsp. japonica GN=PL10A	PL10A	65.721		0.995			1.032		0.964
Gene.66115_Unigene6522_All	Proline-rich receptor-like protein kinase PERK2 OS=Arabidopsis thaliana GN=PERK2	PERK2	46.547
Gene.85747_Unigene23237_All	External alternative NAD(P)H-ubiquinone oxidoreductase B3, mitochondrial OS=Arabidopsis thaliana GN=NDB3	NDB3	65.385
Gene.85075_Unigene22714_All	4-diphosphocytidyl-2-C-methyl-D-erythritol kinase, chloroplastic/chromoplastic (Fragment) OS=Solanum lycopersicum GN=ISPE	ISPE	46.128	1.014	1.007	1.019	1.006	0.998	1.021	1.005	0.54344
Gene.17170_CL1439.Contig3_All	Serine/threonine-protein kinase AtPK2/AtPK19 OS=Arabidopsis thaliana GN=ATPK2	ATPK2	60.856	1.153	0.939	0.974	0.974	1.077	1.052	0.988	0.83956
Gene.50649_CL7601.Contig2_All	Chaperone protein dnaJ A6, chloroplastic OS=Arabidopsis thaliana GN=DJA6	DJA6	39.58	0.958	0.767		1.016	1.032		0.842	0.25176
Gene.53344_CL8059.Contig5_All	Pectinesterase inhibitor 10 OS=Arabidopsis thaliana GN=PMEI10	PMEI10	19.111
Gene.71282_Unigene10105_All	PREDICTED: uncharacterized protein LOC107026225 [Solanum pennellii]	---	11.612	1.017			0.732			1.389
Gene.28336_CL2863.Contig7_All	Bifunctional D-cysteine desulfhydrase/1-aminocyclopropane-1-carboxylate deaminase, mitochondrial OS=Arabidopsis thaliana GN=DCD	DCD	45.516	0.989	1.016	0.9	1.073	1.048	1.186	0.878	0.070285
Gene.9158_CL684.Contig6_All	Aconitate hydratase, cytoplasmic OS=Cucurbita maxima	---	108.47	0.993	0.967		1.014	1.038		0.955	0.121955
Gene.73562_Unigene12092_All	Citrate synthase, mitochondrial OS=Daucus carota GN=CS	CS	52.439	0.986	0.982	0.973	0.934	0.952	0.899	1.056	0.03394
Gene.43861_CL5978.Contig3_All	Calcium-binding allergen Ole e 8 OS=Olea europaea	---	17.507	1.113	1.138	1.076	1.175	1.143	1.125	0.966	0.171416
Gene.40402_CL5159.Contig2_All	PREDICTED: uncharacterized protein LOC18589766 [Theobroma cacao]	---	52.169			0.788			0.857	0.919
Gene.75394_Unigene13877_All	Eukaryotic translation initiation factor 3 subunit H OS=Arabidopsis thaliana GN=TIF3H1	TIF3H1	44.013	0.972	0.965	1.009	0.982	0.999	0.891	1.026	0.52608
Gene.14524_CL1169.Contig1_All	Spliceosome-associated protein 130 B OS=Arabidopsis thaliana GN=SAP130B	SAP130B	134.59		1.026	1.018		1.116	1.064	0.938	0.117556
Gene.77164_Unigene15492_All	LRR receptor-like serine/threonine-protein kinase GSO1 OS=Arabidopsis thaliana GN=GSO1	GSO1	77.129
Gene.20125_CL1789.Contig7_All	Serine/threonine protein phosphatase 2A 55 kDa regulatory subunit B beta isoform OS=Arabidopsis thaliana GN=PP2AB2	PP2AB2	56.974	1.057	1.102		1.015	1.107		1.017	0.74422
Gene.43953_CL6001.Contig2_All	Leucine--tRNA ligase, cytoplasmic OS=Arabidopsis thaliana GN=At1g09620	At1g09620	123.16
Gene.38481_CL4716.Contig3_All	Nudix hydrolase 19, chloroplastic OS=Arabidopsis thaliana GN=NUDT19	NUDT19	48.381			0.883			1.063	0.831
Gene.24306_CL2285.Contig1_All	Outer envelope protein 80, chloroplastic OS=Arabidopsis thaliana GN=OEP80	OEP80	74.926	1.072	1.082	1.071	1.045	1.09	1.064	1.008	0.55038
Gene.76386_Unigene15006_All	Major allergen Pru ar 1 OS=Prunus armeniaca	---	16.982	0.837		0.716	1.729		1.849	0.434	0.0101441
Gene.46157_CL6573.Contig2_All	Probable histone-arginine methyltransferase 1.4 OS=Arabidopsis thaliana GN=PRMT14	PRMT14	60.493	0.992		1.05	0.946		0.98	1.06	0.2238
Gene.27848_CL2785.Contig1_All	Nucleobase-ascorbate transporter 12 OS=Arabidopsis thaliana GN=NAT12	NAT12	75.682			0.938			1.081	0.868
Gene.48349_CL7026.Contig2_All	Proline-rich receptor-like protein kinase PERK1 OS=Arabidopsis thaliana GN=PERK1	PERK1	29.354			0.83			1.014	0.819
Gene.39268_CL4899.Contig4_All	Aquaporin PIP1-3 OS=Arabidopsis thaliana GN=PIP1-3	PIP1-3	30.604	1.384	1.472	1.356	1.174	1.238	1.158	1.18	0.0066822
Gene.83215_Unigene20995_All	Protein BOBBER 1 OS=Arabidopsis thaliana GN=BOB1	BOB1	19.384	0.924			1.056			0.875
Gene.55896_CL8277.Contig5_All	Protein DJ-1 homolog D OS=Arabidopsis thaliana GN=DJ1D	DJ1D	41.993
Gene.7223_CL498.Contig2_All	Uncharacterized protein TCM_038075 isoform 1 [Theobroma cacao]	---	27.556	0.99	0.948		0.859	0.96		1.065	0.3916
Gene.71010_Unigene9920_All	PREDICTED: uncharacterized protein LOC100256915 [Vitis vinifera]	---	19.322	1.021			1.078			0.947
Gene.65800_Unigene6289_All	GTP-binding protein At2g22870 OS=Arabidopsis thaliana GN=EMB2001	EMB2001	40.662			0.937			0.944	0.993
Gene.32724_CL3602.Contig2_All	Serine/arginine-rich-splicing factor SR34 OS=Arabidopsis thaliana GN=SR34	SR34	11.461
Gene.79442_Unigene17542_All	Pentatricopeptide repeat-containing protein At4g38150 OS=Arabidopsis thaliana GN=At4g38150	At4g38150	54.899		0.905	0.87		1.227	0.917	0.828	0.3484
Gene.53353_CL8062.Contig2_All	uncharacterized protein	---	15.991	0.791	0.796	0.813	1.472	1.458	1.386	0.556	4.3861e-06
Gene.57644_Unigene185_All	Protein HASTY 1 OS=Arabidopsis thaliana GN=HST1	HST1	132.57	1.006	1.044	0.966	1.158	1.111	1.119	0.89	0.0106628
Gene.6144_CL429.Contig9_All	Paired amphipathic helix protein Sin3-like 3 OS=Arabidopsis thaliana GN=SNL3	SNL3	34.61
Gene.56071_CL8291.Contig9_All	Linamarin synthase 2 OS=Manihot esculenta GN=UGT85K5	UGT85K5	53.848			0.976			1.305	0.748
Gene.72882_Unigene11628_All	Glyceraldehyde-3-phosphate dehydrogenase GAPCP2, chloroplastic OS=Arabidopsis thaliana GN=GAPCP2	GAPCP2	45.021	1.07	1.207	0.986	1.104	1.096	1.154	0.973	0.64056
Gene.12655_CL985.Contig3_All	Crocetin glucosyltransferase, chloroplastic OS=Gardenia jasminoides GN=UGT75L6	UGT75L6	50.622	0.895		1.043	1.348		1.459	0.69	0.049515
Gene.30576_CL3224.Contig3_All	Probable xyloglucan endotransglucosylase/hydrolase protein 7 OS=Arabidopsis thaliana GN=XTH7	XTH7	34.335	1.114	1.262	1.161	1.084	1.101	1.042	1.096	0.087097
Gene.49364_CL7296.Contig1_All	Syntaxin-61 OS=Arabidopsis thaliana GN=SYP61	SYP61	17.962	0.974			1.013			0.962
Gene.21495_CL1941.Contig1_All	hypothetical protein L484_000561 [Morus notabilis]	---	52.92		0.983			1.106		0.889
Gene.70988_Unigene9904_All	Ubiquitin carboxyl-terminal hydrolase 2 OS=Arabidopsis thaliana GN=UCH2	UCH2	40.623	1.029	1.005	1.092	1.076	1.061	1.01	0.993	0.83524
Gene.47130_CL6808.Contig3_All	Peptidyl-prolyl cis-trans isomerase FKBP13, chloroplastic OS=Arabidopsis thaliana GN=FKBP13	FKBP13	23.947	0.862	0.854	0.899	0.869	0.913	0.888	0.979	0.3829
Gene.52060_CL7847.Contig4_All	Probable serine protease EDA2 OS=Arabidopsis thaliana GN=EDA2	EDA2	58.308	0.937	0.96	1.046	0.944	0.966	1.091	0.981	0.75626
Gene.73951_Unigene12425_All	Probable mannitol dehydrogenase OS=Mesembryanthemum crystallinum GN=ELI3	ELI3	40.03	1.207	1.296	1.3	1.299	1.37	1.475	0.918	0.1259
Gene.37730_CL4554.Contig1_All	Trigger factor-like protein TIG, Chloroplastic OS=Arabidopsis thaliana GN=TIG	TIG	60.781	0.978	0.99	0.987	1.042	1.037	1.044	0.946	0.000183936
Gene.58131_Unigene523_All	Sodium/hydrogen exchanger 1 OS=Arabidopsis thaliana GN=NHX1	NHX1	58.813		0.981	0.915		1.085	0.887	0.961	0.7748
Gene.45832_CL6489.Contig3_All	Tripeptidyl-peptidase 2 OS=Arabidopsis thaliana GN=TPP2	TPP2	149.6	1.1	1.07	1.069	0.943	0.989	0.969	1.117	0.0027152
Gene.42870_CL5744.Contig2_All	Mitochondrial outer membrane protein porin of 36 kDa OS=Solanum tuberosum	---	32.203	1.155	1.141	1.116	1.179	1.136	1.13	0.99	0.59846
Gene.34696_CL3940.Contig2_All	Flavonoid 3'-monooxygenase OS=Petunia hybrida GN=CYP75B2	CYP75B2	53.614	0.992			1.39			0.714
Gene.77032_Unigene15417_All	Calreticulin-3 OS=Arabidopsis thaliana GN=CRT3	CRT3	50.978	1.038	1.034	1.042	1.174	1.17	1.228	0.872	0.0129605
Gene.41082_CL5312.Contig2_All	Exocyst complex component SEC6 OS=Arabidopsis thaliana GN=SEC6	SEC6	86.146	1.148		1.11	1.155		1.189	0.963	0.23424
Gene.17680_CL1487.Contig2_All	DNA-directed RNA polymerase 3, chloroplastic OS=Nicotiana sylvestris GN=RPOT3	RPOT3	12.48		1.171			1.077		1.087
Gene.83024_Unigene20866_All	Beta-adaptin-like protein A OS=Arabidopsis thaliana GN=BETAA-AD	BETAA-AD	91.903	1.059	1.049	0.944	1.003	0.975	1.151	0.975	0.72754
Gene.79529_Unigene17589_All	Probably inactive leucine-rich repeat receptor-like protein kinase At5g48380 OS=Arabidopsis thaliana GN=At5g48380	At5g48380	68.758
Gene.82839_Unigene20755_All	Heat shock 70 kDa protein 16 OS=Arabidopsis thaliana GN=HSP70-16	HSP70-16	86.378	0.982	1.034	1.014	1.101	1.108	1.158	0.9	0.008518
Gene.1729_CL110.Contig4_All	CS domain-containing protein [Cynara cardunculus var. scolymus]	---	25.876	0.948			1.318			0.719
Gene.64283_Unigene5256_All	Magnesium-chelatase subunit ChlH, chloroplastic OS=Arabidopsis thaliana GN=CHLH	CHLH	153.67	0.994	1.054	0.981	0.957	0.996	1.032	1.015	0.66192
Gene.13573_CL1055.Contig1_All	PH, RCC1 and FYVE domains-containing protein 1 OS=Arabidopsis thaliana GN=PRAF1	PRAF1	99.542			1.058			0.891	1.187
Gene.79314_Unigene17450_All	Chitin-binding lectin 1 OS=Solanum tuberosum	---	18.166	0.89	0.872	0.889	0.906	0.941	0.88	0.972	0.24478
Gene.6836_CL462.Contig1_All	1-(5-phosphoribosyl)-5-[(5-phosphoribosylamino)methylideneamino] imidazole-4-carboxamide isomerase, chloroplastic OS=Arabidopsis thaliana GN=HISN3	HISN3	34.102		1.066	0.936		1.031	1.1	0.939	0.47106
Gene.32550_CL3559.Contig3_All	Pre-mRNA-processing protein 40C OS=Arabidopsis thaliana GN=MED35C	MED35C	69.745
Gene.47417_CL6869.Contig2_All	Ubiquinone biosynthesis protein COQ4 homolog, mitochondrial OS=Arabidopsis thaliana GN=At2g03690	At2g03690	30.038		1.135			1.115		1.018
Gene.16491_CL1376.Contig2_All	Nuclear transcription factor Y subunit C-1 OS=Arabidopsis thaliana GN=NFYC1	NFYC1	25.915		1.101			1.112		0.99
Gene.35928_CL4184.Contig2_All	RNA-binding protein BRN1 OS=Arabidopsis thaliana GN=BRN1	BRN1	47.43		0.988			1.312		0.753
Gene.23619_CL2209.Contig5_All	Brefeldin A-inhibited guanine nucleotide-exchange protein 5 OS=Arabidopsis thaliana GN=BIG5	BIG5	198		1.052			1.126		0.934
Gene.46918_CL6762.Contig2_All	GDSL esterase/lipase 1 OS=Arabidopsis thaliana GN=GLIP1	GLIP1	41.226		1.136			1.062		1.07
Gene.83072_Unigene20898_All	PREDICTED: ER membrane protein complex subunit 2 [Theobroma cacao]	---	33.383	0.966	1.006		1.041	1.015		0.959	0.22218
Gene.81637_Unigene19439_All	Peroxisomal (S)-2-hydroxy-acid oxidase OS=Spinacia oleracea	---	42.949
Gene.62167_Unigene3760_All	Bifunctional bis(5'-adenosyl)-triphosphatase/adenylylsulfatase FHIT OS=Arabidopsis thaliana GN=FHIT	FHIT	23.95	1.085	1.051	0.978	0.939	1.001	1.001	1.059	0.20408
Gene.31248_CL3333.Contig2_All	Plant UBX domain-containing protein 4 OS=Arabidopsis thaliana GN=PUX4	PUX4	46.201	0.99		0.995	1.011		1.012	0.981	0.0178351
Gene.74495_Unigene13273_All	Linamarin synthase 2 OS=Manihot esculenta GN=UGT85K5	UGT85K5	54.514		1.195			0.992		1.205
Gene.79196_Unigene17375_All	myosin IB heavy chain [Carica papaya]	---	26.879		1.056			1.139		0.927
Gene.28902_CL2964.Contig2_All	DNA-directed RNA polymerases II and V subunit 8A OS=Arabidopsis thaliana GN=NRPB8A	NRPB8A	20.115		0.898	0.907		1.044	1.12	0.834	0.036437
Gene.7040_CL477.Contig17_All	Syntaxin-121 OS=Arabidopsis thaliana GN=SYP121	SYP121	34.061		1.081	0.936		1.299	1.22	0.801	0.10384
Gene.37259_CL4458.Contig2_All	50S ribosomal protein L27, chloroplastic OS=Nicotiana tabacum GN=RPL27	RPL27	22.999	0.631	0.702	0.683	0.982	0.717	0.619	0.87	0.43326
Gene.73375_Unigene11961_All	Nudix hydrolase 26, chloroplastic OS=Arabidopsis thaliana GN=NUDT26	NUDT26	23.998	1.036	1		0.971	1.004		1.031	0.33786
Gene.11493_CL852.Contig5_All	3-isopropylmalate dehydrogenase, chloroplastic OS=Solanum tuberosum	---	41.629	1.009	1.055	1.083	0.976	0.975	0.92	1.096	0.03206
Gene.16012_CL1324.Contig1_All	Plasma membrane isoform 1 [Theobroma cacao]	---	36.64
Gene.39057_CL4848.Contig2_All	PREDICTED: uncharacterized protein LOC100241081 [Vitis vinifera]	---	49.009	0.835	0.825	0.84	0.93	0.942	0.974	0.878	0.00093607
Gene.70766_Unigene9763_All	Protein NUCLEAR FUSION DEFECTIVE 5, mitochondrial OS=Arabidopsis thaliana GN=NFD5	NFD5	84.226	0.96	0.983	0.905	1.081	0.992	1	0.927	0.108278
Gene.73545_Unigene12082_All	Proline-rich receptor-like protein kinase PERK2 OS=Arabidopsis thaliana GN=PERK2	PERK2	24.923	0.924	0.906	0.901	1.025	1.04	1.033	0.882	0.000136544
Gene.48681_CL7109.Contig2_All	Ribulose-1,5 bisphosphate carboxylase/oxygenase large subunit N-methyltransferase, chloroplastic OS=Nicotiana tabacum GN=RBCMT	RBCMT	57.931	1.055	0.972	1.005	0.919	0.931	0.904	1.101	0.0193236
Gene.35603_CL4113.Contig1_All	putative hydrolase C777.06c [Helianthus annuus]	---	39.827		1.035			1.012		1.023
Gene.3318_CL209.Contig2_All	ATP-dependent Clp protease ATP-binding subunit CLPT2, chloroplastic OS=Arabidopsis thaliana GN=CLPT2	CLPT2	16.964
Gene.85351_Unigene22906_All	Probable transcription factor PosF21 OS=Arabidopsis thaliana GN=POSF21	POSF21	47.233	1.034	1.054		1.19	1.147		0.893	0.032341
Gene.67324_Unigene7357_All	Persulfide dioxygenase ETHE1 homolog, mitochondrial OS=Arabidopsis thaliana GN=GLY3	GLY3	27.248	0.871	0.915	0.941	0.793	0.901	0.904	1.05	0.36432
Gene.40197_CL5119.Contig2_All	Annexin-like protein RJ4 OS=Fragaria ananassa	---	30.335			1.037			0.589	1.761
Gene.44402_CL6116.Contig2_All	Leucine-rich repeat extensin-like protein 5 OS=Arabidopsis thaliana GN=LRX5	LRX5	39.123	0.881			1.049			0.84
Gene.84690_Unigene22465_All	Aspartokinase 3, chloroplastic OS=Arabidopsis thaliana GN=AK3	AK3	64.402	0.944	0.952	0.889	1.02	1.019	1.08	0.893	0.0171754
Gene.73624_Unigene12128_All	Dolichyl-diphosphooligosaccharide--protein glycosyltransferase subunit STT3B OS=Arabidopsis thaliana GN=STT3B	STT3B	83.317	0.941	0.962	0.986	1.021	1.092	0.993	0.93	0.083278
Gene.48685_CL7110.Contig4_All	Probable glycerol-3-phosphate acyltransferase 8 OS=Arabidopsis thaliana GN=GPAT8	GPAT8	56.008	1.058	1.055	1.083	1.207	1.158	1.24	0.887	0.0050838
Gene.10701_CL797.Contig5_All	Importin subunit alpha-1a OS=Oryza sativa subsp. japonica GN=Os01g0253300	Os01g0253300	36.087
Gene.48906_CL7181.Contig2_All	ABC transporter F family member 4 OS=Arabidopsis thaliana GN=ABCF4	ABCF4	81.129
Gene.71392_Unigene10184_All	Probable aminotransferase TAT2 OS=Arabidopsis thaliana GN=At5g53970	At5g53970	46.562			0.67			1.554	0.431
Gene.35465_CL4079.Contig3_All	uncharacterized protein LOC105159987 [Sesamum indicum]	---	55.725	0.987	0.971	1.004	0.939	0.954	1.017	1.018	0.52558
Gene.45226_CL6340.Contig2_All	Ribonuclease E/G-like protein, chloroplastic OS=Arabidopsis thaliana GN=RNE	RNE	104.04
Gene.63060_Unigene4404_All	40S ribosomal protein S8 OS=Prunus armeniaca GN=RPS8	RPS8	24.996			0.725			0.639	1.135
Gene.39492_CL4960.Contig2_All	Probable ubiquitin conjugation factor E4 OS=Arabidopsis thaliana GN=PUB1	PUB1	116.45	1.093	1.099	1.11	1.056	1.057	1.051	1.044	0.00091973
Gene.20616_CL1831.Contig6_All	Serine/threonine-protein phosphatase BSL3 OS=Arabidopsis thaliana GN=BSL3	BSL3	105.82		1.004	0.996		1.117	0.981	0.953	0.55472
Gene.45729_CL6473.Contig1_All	Probable trehalase OS=Oryza sativa subsp. japonica GN=Os10g0521000	Os10g0521000	29.938		1.064	1.06		1.053	1.02	1.025	0.26702
Gene.21017_CL1879.Contig7_All	Vesicle-associated membrane protein 722 OS=Arabidopsis thaliana GN=VAMP722	VAMP722	29.957	1.067	1.107	1.058	1.19	1.221	1.218	0.891	0.00198136
Gene.48923_CL7187.Contig3_All	1-aminocyclopropane-1-carboxylate oxidase homolog 4 OS=Arabidopsis thaliana GN=At1g03400	At1g03400	41.873			1.021			1.25	0.817
Gene.2961_CL175.Contig2_All	Pumilio homolog 5 OS=Arabidopsis thaliana GN=APUM5	APUM5	110.65	1.154	1.155	1.177	1.034	1.09	1.127	1.072	0.053043
Gene.20891_CL1862.Contig3_All	PREDICTED: erlin-2-B [Capsicum annuum]	---	45.254	0.983	0.92	0.988	0.951	0.965	0.938	1.013	0.63726
Gene.59555_Unigene2004_All	Persulfide dioxygenase ETHE1 homolog, mitochondrial OS=Arabidopsis thaliana GN=GLY3	GLY3	29.281	0.824			0.826			0.998
Gene.11770_CL889.Contig1_All	Protein EDS1L OS=Arabidopsis thaliana GN=EDS1	EDS1	57.867		0.926			1.101		0.841
Gene.47922_CL6906.Contig3_All	Non-symbiotic hemoglobin 1 OS=Gossypium hirsutum GN=HB1	HB1	16.795
Gene.6862_CL466.Contig4_All	Sulfate transporter 1.2 OS=Arabidopsis thaliana GN=SULTR1;2	SULTR1;2	30.907			0.994			1.092	0.91
Gene.23598_CL2208.Contig3_All	Vesicle-fusing ATPase OS=Arabidopsis thaliana GN=NSF	NSF	63.454		0.951	0.985		1.156	1.133	0.846	0.0142632
Gene.85658_Unigene23134_All	Enolase OS=Oryza sativa subsp. japonica GN=ENO1	ENO1	49.443	1.141	1.171	1.152	1.03	1.002	1.023	1.134	0.00036153
Gene.4601_CL289.Contig2_All	UDP-glucose:glycoprotein glucosyltransferase OS=Arabidopsis thaliana GN=UGGT	UGGT	184.66	1.046	1.057	1.031	1.128	1.166	1.107	0.921	0.0083192
Gene.1720_CL108.Contig6_All	Chloroplast envelope quinone oxidoreductase homolog OS=Arabidopsis thaliana GN=CEQORH	CEQORH	37.917	0.952		0.947	0.833		0.805	1.159	0.0133834
Gene.80535_Unigene18750_All	THO complex subunit 1 OS=Arabidopsis thaliana GN=THO1	THO1	60.76		0.828			0.915		0.905
Gene.8941_CL672.Contig5_All	Long-chain-alcohol oxidase FAO2 OS=Lotus japonicus GN=FAO2	FAO2	80.96	0.979			1.256			0.779
Gene.48657_CL7102.Contig2_All	Pantothenate kinase 2 OS=Arabidopsis thaliana GN=PANK2	PANK2	100.66	1.065			1.117			0.953
Gene.8935_CL672.Contig2_All	Succinate--CoA ligase [ADP-forming] subunit beta, mitochondrial OS=Arabidopsis thaliana GN=At2g20420	At2g20420	45.307	0.951	0.959	0.927	0.962	0.996	0.957	0.973	0.169363
Gene.50069_CL7463.Contig2_All	Sphingosine-1-phosphate lyase OS=Arabidopsis thaliana GN=DPL1	DPL1	58.285		1.032			1.121		0.921
Gene.32559_CL3562.Contig5_All	Adenylate kinase 4 OS=Oryza sativa subsp. japonica GN=ADK-B	ADK-B	26.939	1.054	1.022	1.103	1.133	1.102	1.099	0.954	0.118277
Gene.34382_CL3871.Contig3_All	Glycine-rich cell wall structural protein 1.0 OS=Phaseolus vulgaris	---	45.728	0.987	0.98		0.912	0.968		1.046	0.2674
Gene.85202_Unigene22801_All	V-type proton ATPase subunit E OS=Citrus limon GN=VATE	VATE	29.542	1.086	1.135	1.097	1.037	1.027	1.012	1.079	0.007484
Gene.83967_Unigene21712_All	DNA-directed RNA polymerase subunit beta OS=Oenothera elata subsp. hookeri GN=rpoB	rpoB	25.082	0.864	0.943	0.945	0.975	0.909	0.985	0.959	0.34174
Gene.32158_CL3487.Contig4_All	PREDICTED: GPN-loop GTPase 3 [Vitis vinifera]	---	30.444
Gene.48195_CL6985.Contig3_All	Protein FAR1-RELATED SEQUENCE 3 OS=Arabidopsis thaliana GN=FRS3	FRS3	99.329	0.874	0.903	0.839	0.88	0.955	0.958	0.937	0.13616
Gene.74935_Unigene13566_All	UV-B-induced protein At3g17800, chloroplastic OS=Arabidopsis thaliana GN=At3g17800	At3g17800	45.808	0.957	0.928	0.987	1.001	1.074	1.066	0.914	0.035179
Gene.59008_Unigene1208_All	uncharacterized protein	---	14.62			0.951			0.983	0.967
Gene.61514_Unigene3345_All	WD-40 repeat-containing protein MSI1 OS=Solanum lycopersicum GN=MSI1	MSI1	48.227		1.025			0.903		1.135
Gene.75292_Unigene13824_All	Reticulon-like protein B4 OS=Arabidopsis thaliana GN=RTNLB4	RTNLB4	29.693	0.903	0.901	0.929	0.985	1.047	0.88	0.939	0.30476
Gene.13091_CL1028.Contig5_All	Delta(24)-sterol reductase OS=Pisum sativum GN=DIM	DIM	66.223
Gene.48797_CL7144.Contig2_All	Nuclear pore complex protein GP210 OS=Arabidopsis thaliana GN=GB210	GB210	213.95
Gene.15868_CL1310.Contig4_All	40S ribosomal protein S11-1 OS=Arabidopsis thaliana GN=RPS11A	RPS11A	20.426	1.029		1.063	1.003		1.089	1	0.9886
Gene.75926_Unigene14460_All	Beta carbonic anhydrase 5, chloroplastic OS=Arabidopsis thaliana GN=BCA5	BCA5	30.848		1.025	0.983		1.281	1.191	0.812	0.038639
Gene.76493_Unigene15075_All	Phytosulfokines 3 OS=Arabidopsis thaliana GN=PSK3	PSK3	78.21
Gene.76678_Unigene15206_All	Probable phosphoribosylformylglycinamidine synthase, chloroplastic/mitochondrial OS=Arabidopsis thaliana GN=At1g74260	At1g74260	45.351	1.013	0.999	1.009	1.012	1.078	0.92	1.004	0.91258
Gene.81522_Unigene19369_All	Leucine-rich repeat extensin-like protein 3 OS=Arabidopsis thaliana GN=LRX3	LRX3	59.41	1.023	1.046	1.018	1.075	1.078	1.056	0.962	0.021302
Gene.58430_Unigene718_All	HMG-Y-related protein A OS=Glycine max	---	18.502	0.829	0.798	0.854	0.941	0.964	0.907	0.882	0.0090436
Gene.80857_Unigene18946_All	Probable inactive heme oxygenase 2, chloroplastic OS=Arabidopsis thaliana GN=HO2	HO2	37.196		1.055			0.937		1.126
Gene.81238_Unigene19182_All	Zeaxanthin epoxidase, chloroplastic OS=Solanum lycopersicum	---	23.919	1.003	1.002	1.033	0.879	0.905	0.879	1.141	0.0006995
Gene.38880_CL4808.Contig8_All	S-adenosylmethionine carrier 1, chloroplastic/mitochondrial OS=Arabidopsis thaliana GN=SAMC1	SAMC1	34.822	1	1.043	0.924	0.947	0.973	0.938	1.038	0.38406
Gene.51281_CL7708.Contig2_All	Chaperone protein dnaJ 10 OS=Arabidopsis thaliana GN=ATJ10	ATJ10	44.307	1.014	1.025	1.063	1.222	1.11	1.16	0.888	0.0195448
Gene.73109_Unigene11779_All	PREDICTED: uncharacterized protein LOC8274802 [Ricinus communis]	---	56.017		1.268	1.125		0.811	1.05	1.286	0.2116
Gene.28085_CL2825.Contig3_All	UDP-glycosyltransferase 89A2 OS=Arabidopsis thaliana GN=UGT89A2	UGT89A2	54.998	1.187	1.162	1.153	1.188	1.219	1.151	0.984	0.45012
Gene.2519_CL158.Contig17_All	Calcium-transporting ATPase 2, plasma membrane-type OS=Arabidopsis thaliana GN=ACA2	ACA2	84.536	1.005	1.037	1.002	1.136	1.218	1.136	0.872	0.0060644
Gene.32097_CL3474.Contig3_All	transmembrane protein 33 homolog [Hevea brasiliensis]	---	41.071
Gene.82420_Unigene20494_All	Diacylglycerol kinase 5 OS=Arabidopsis thaliana GN=DGK5	DGK5	43.774	0.982	0.927	0.87	1.005	0.981	1.127	0.893	0.110659
Gene.37340_CL4474.Contig1_All	Brefeldin A-inhibited guanine nucleotide-exchange protein 1 OS=Arabidopsis thaliana GN=BIG1	BIG1	113.55
Gene.35899_CL4177.Contig6_All	3-hydroxyisobutyryl-CoA hydrolase-like protein 3, mitochondrial OS=Arabidopsis thaliana GN=At4g13360	At4g13360	31.817	1.157			0.873			1.325
Gene.16395_CL1366.Contig3_All	UDP-glycosyltransferase 87A1 OS=Arabidopsis thaliana GN=UGT87A1	UGT87A1	53.948	0.999			1.206			0.828
Gene.23762_CL2215.Contig8_All	Dormancy-associated protein homolog 3 OS=Arabidopsis thaliana GN=At1g56220	At1g56220	12.485	1.14	1.097	1.175	0.989	1.006	0.998	1.14	0.0030978
Gene.85257_Unigene22846_All	PREDICTED: uncharacterized protein LOC109230766 isoform X2 [Nicotiana attenuata]	---	20.964		0.947			1.09		0.869
Gene.81649_Unigene19449_All	10 kDa chaperonin, mitochondrial OS=Arabidopsis thaliana GN=CPN10	CPN10	13.693	1.057	1.036	1.125	1.183	1.273	1.165	0.889	0.033182
Gene.8522_CL641.Contig3_All	Flowering time control protein FCA OS=Arabidopsis thaliana GN=FCA	FCA	82.74	0.943	1.025	0.985	1.034	1.009	1.006	0.969	0.27316
Gene.79473_Unigene17561_All	Heterogeneous nuclear ribonucleoprotein 1 OS=Arabidopsis thaliana GN=RNP1	RNP1	44.407	0.964	0.927	0.934	1.041	1.068	1.09	0.883	0.0022623
Gene.49260_CL7264.Contig2_All	B-cell receptor-associated protein 31-like [Hevea brasiliensis]	---	24.856		0.959			0.862		1.113
Gene.4302_CL266.Contig10_All	(+)-neomenthol dehydrogenase OS=Arabidopsis thaliana GN=SDR1	SDR1	32.37
Gene.17447_CL1469.Contig2_All	UDP-glycosyltransferase 91A1 OS=Arabidopsis thaliana GN=UGT91A1	UGT91A1	53.93	1.236	1.344		1.119	1.204		1.111	0.20046
Gene.12456_CL964.Contig1_All	Aspartyl protease AED3 OS=Arabidopsis thaliana GN=AED3	AED3	46.594	0.948	0.957	0.921	1.232	1.218	1.22	0.77	2.3447e-05
Gene.7986_CL578.Contig2_All	Photosystem II 10 kDa polypeptide, chloroplastic OS=Nicotiana tabacum GN=PSBR	PSBR	13.159	0.823	0.846	0.833	0.833	0.795	0.75	1.052	0.175
Gene.27963_CL2805.Contig3_All	3-oxo-Delta(4,5)-steroid 5-beta-reductase OS=Arabidopsis thaliana GN=VEP1	VEP1	46.549		0.907	0.95		1.105	1.045	0.864	0.056262
Gene.12100_CL935.Contig2_All	Nudix hydrolase 13, mitochondrial OS=Arabidopsis thaliana GN=NUDT13	NUDT13	16.52	0.994		0.897	0.941		0.965	0.992	0.87866
Gene.75230_Unigene13777_All	Succinate dehydrogenase [ubiquinone] iron-sulfur subunit 1, mitochondrial OS=Arabidopsis thaliana GN=SDH2-1	SDH2-1	34.273	1.028	1.046	1.039	1.045	1.049	1.026	0.998	0.80658
Gene.79547_Unigene17600_All	Flavonol synthase/flavanone 3-hydroxylase OS=Eustoma exaltatum subsp. russellianum GN=FLS	FLS	37.877	1.113	1.115	1.102	1.379	1.413	1.364	0.801	3.8283e-05
Gene.50121_CL7477.Contig3_All	Magnesium-chelatase subunit ChlD, chloroplastic OS=Nicotiana tabacum GN=CHLD	CHLD	68.935
Gene.46939_CL6768.Contig1_All	Protein translocase subunit SecA, chloroplastic OS=Pisum sativum GN=secA	secA	116.42	0.94	0.913	0.919	0.998	1.026	0.993	0.919	0.0032626
Gene.30879_CL3279.Contig2_All	DUF21 domain-containing protein At1g55930, chloroplastic OS=Arabidopsis thaliana GN=CBSDUFCH2	CBSDUFCH2	74.055	1.054	1.065		1.118	1.15		0.934	0.045738
Gene.75518_Unigene13958_All	proteasome assembly chaperone 3 [Prunus persica]	---	13.483
Gene.74947_Unigene13572_All	hypothetical protein BVC80_9061g42 [Macleaya cordata]	---	33.758	1.035			1.2			0.862
Gene.85376_Unigene22914_All	3-ketoacyl-CoA thiolase 2, peroxisomal OS=Arabidopsis thaliana GN=PED1	PED1	49.658	0.97	0.991	1.027	1.426	1.333	1.327	0.731	0.00039913
Gene.48855_CL7168.Contig1_All	E3 ubiquitin-protein ligase PRT1 OS=Arabidopsis thaliana GN=PRT1	PRT1	46.471			1.038			1.041	0.997
Gene.74207_Unigene12942_All	Eukaryotic translation initiation factor 3 subunit K OS=Arabidopsis thaliana GN=TIF3K1	TIF3K1	17.422	0.861	0.927		1.064	1.014		0.86	0.075938
Gene.44451_CL6131.Contig2_All	Probable plastid-lipid-associated protein 12, chloroplastic OS=Arabidopsis thaliana GN=PAP12	PAP12	46.415	0.918	0.926	0.896	0.928	0.95	0.968	0.963	0.073078
Gene.27766_CL2772.Contig7_All	Peptidyl-prolyl cis-trans isomerase CYP37, chloroplastic OS=Arabidopsis thaliana GN=CYP37	CYP37	50.423	1.025	1.026	1.04	0.895	0.916	0.87	1.153	0.00080027
Gene.48200_CL6986.Contig2_All	Zinc finger CCCH domain-containing protein 41 OS=Arabidopsis thaliana GN=At3g27700	At3g27700	99.892
Gene.66363_Unigene6679_All	PREDICTED: uncharacterized protein LOC8265374 [Ricinus communis]	---	26.325	0.813	0.821	0.837	0.917	0.946	0.922	0.887	0.00074116
Gene.83305_Unigene21059_All	hypothetical protein [Camellia sinensis]	---	24.177
Gene.42153_CL5586.Contig4_All	Agmatine deiminase OS=Arabidopsis thaliana GN=AIH	AIH	41.503	0.983	1.082		0.935	0.962		1.089	0.236
Gene.44180_CL6060.Contig1_All	50S ribosomal protein L3-2, chloroplastic OS=Arabidopsis thaliana GN=RPL3B	RPL3B	33.231			0.924			1.202	0.769
Gene.22551_CL2090.Contig1_All	Asparagine synthetase [glutamine-hydrolyzing] OS=Triphysaria versicolor GN=AS	AS	66.171	0.632	0.744	0.724	0.689	0.673	0.592	1.075	0.35756
Gene.47456_CL6876.Contig2_All	Protein phosphatase 2C and cyclic nucleotide-binding/kinase domain-containing protein OS=Arabidopsis thaliana GN=At2g20050/At2g20040	At2g20050/At2g20040	118.73	1.085	1.154	1.133	1.022	1.149	1.177	1.007	0.86318
Gene.83858_Unigene21532_All	GDSL esterase/lipase At5g45910 OS=Arabidopsis thaliana GN=At5g45910	At5g45910	40.31	1.002		1.08	1.456		1.148	0.8	0.22318
Gene.50088_CL7468.Contig2_All	2-phytyl-1,4-beta-naphthoquinone methyltransferase, chloroplastic OS=Arabidopsis thaliana GN=MENG	MENG	28.786	1.108	0.951		0.843	0.901		1.181	0.188459
Gene.39435_CL4946.Contig2_All	Probable ATP synthase 24 kDa subunit, mitochondrial OS=Arabidopsis thaliana GN=At2g21870	At2g21870	27.718	0.962	0.943	0.976	0.929	0.934	0.942	1.027	0.068461
Gene.21655_CL1963.Contig2_All	Phosphatidylinositol 4-kinase alpha 1 OS=Arabidopsis thaliana GN=PI4KA1	PI4KA1	26.294
Gene.70230_Unigene9416_All	Serine/threonine-protein kinase STN7, chloroplastic OS=Arabidopsis thaliana GN=STN7	STN7	64.396	1.033	1.044	1.02	1.03	1.058	1.026	0.995	0.66862
Gene.43091_CL5788.Contig2_All	unnamed protein product, partial [Vitis vinifera]	---	31.26			1.074			1.005	1.069
Gene.24492_CL2310.Contig1_All	Caltractin OS=Atriplex nummularia	---	19.437	0.953	0.96	0.926	1.121	1.132	1.148	0.835	0.000157511
Gene.44679_CL6203.Contig2_All	Protein MULTIPLE CHLOROPLAST DIVISION SITE 1 OS=Arabidopsis thaliana GN=MCD1	MCD1	42.237	0.911	0.892	0.968	1.005	1.085	1.075	0.876	0.0180607
Gene.40544_CL5184.Contig4_All	Probable NADH dehydrogenase [ubiquinone] 1 alpha subcomplex subunit 5, mitochondrial OS=Arabidopsis thaliana GN=At5g52840	At5g52840	21.802	0.992	0.982	1.038	1.095	1.044	1.085	0.934	0.038679
Gene.39959_CL5071.Contig2_All	Uncharacterized mitochondrial protein AtMg01250 OS=Arabidopsis thaliana GN=AtMg01250	AtMg01250	43.806		1.152			1.032		1.116
Gene.7329_CL507.Contig6_All	hypothetical protein CICLE_v10016541mg [Citrus clementina]	---	17.881		1.095			1.115		0.982
Gene.76488_Unigene15071_All	Syntaxin-32 OS=Arabidopsis thaliana GN=SYP32	SYP32	34.941		1.054			1.073		0.982
Gene.58639_Unigene864_All	Probable beta-D-xylosidase 5 OS=Arabidopsis thaliana GN=BXL5	BXL5	69.132	1.041	1.057	1.04	1.04	0.995	1.012	1.03	0.10078
Gene.82795_Unigene20727_All	Serine carboxypeptidase-like 40 OS=Arabidopsis thaliana GN=SCPL40	SCPL40	56.096	1.025			1.09			0.94
Gene.58392_Unigene693_All	Protein PAM71-homolog, chloroplastic OS=Arabidopsis thaliana GN=PAM71-HL	PAM71-HL	37.573	0.963			0.904			1.065
Gene.22713_CL2109.Contig1_All	Ras-related protein RABD1 OS=Arabidopsis thaliana GN=RABD1	RABD1	24.767		1.056			1.052		1.004
Gene.84823_Unigene22557_All	Folate synthesis bifunctional protein, mitochondrial OS=Pisum sativum GN=MitHPPK/DHPS	MitHPPK/DHPS	55.848	0.978	0.971		1.135	1.073		0.883	0.048118
Gene.42741_CL5712.Contig1_All	DnaJ protein P58IPK homolog B OS=Oryza sativa subsp. japonica GN=P58B	P58B	14.344	0.98	0.951		1.207	1.133		0.825	0.03178
Gene.83430_Unigene21132_All	1-deoxy-D-xylulose 5-phosphate reductoisomerase, chloroplastic OS=Oryza sativa subsp. japonica GN=DXR	DXR	51.491	0.895	0.943	0.938	0.93	0.957	0.921	0.989	0.59644
Gene.21656_CL1963.Contig3_All	Phosphatidylinositol 4-kinase alpha 1 OS=Arabidopsis thaliana GN=PI4KA1	PI4KA1	223.04	1.109			1.029			1.078
Gene.46221_CL6591.Contig2_All	Beta-galactosidase 3 OS=Arabidopsis thaliana GN=BGAL3	BGAL3	94.999	0.988			1.03			0.959
Gene.85290_Unigene22866_All	NifU-like protein 1, chloroplastic OS=Arabidopsis thaliana GN=NIFU1	NIFU1	23.291		0.97	0.909		0.867	0.871	1.081	0.140337
Gene.31589_CL3380.Contig4_All	Glyoxylate/succinic semialdehyde reductase 2, chloroplastic OS=Arabidopsis thaliana GN=GLYR2	GLYR2	39.974	1.038	1.051	1.012	0.996	1.001	0.967	1.046	0.043419
Gene.25480_CL2448.Contig1_All	Cellulose synthase A catalytic subunit 8 [UDP-forming] OS=Arabidopsis thaliana GN=CESA8	CESA8	28.36			0.911			0.906	1.006
Gene.64989_Unigene5769_All	Ubiquitin-conjugating enzyme E2 5 OS=Arabidopsis thaliana GN=UBC5	UBC5	20.874
Gene.80554_Unigene18758_All	3-deoxy-manno-octulosonate cytidylyltransferase, mitochondrial OS=Arabidopsis thaliana GN=KDSB	KDSB	35.123	1.134	1.076	1.046	1.049	1.011	1.001	1.064	0.090339
Gene.39362_CL4926.Contig2_All	Zeaxanthin epoxidase, chloroplastic OS=Nicotiana plumbaginifolia GN=ABA2	ABA2	73.282	0.937	0.935	0.904	1.004	1.018	1.031	0.909	0.0023838
Gene.5121_CL334.Contig2_All	SNARE-interacting protein KEULE OS=Arabidopsis thaliana GN=KEU	KEU	75.34		0.986			1.078		0.915
Gene.6891_CL469.Contig10_All	Heat shock protein 81-2 OS=Oryza sativa subsp. japonica GN=HSP81-2	HSP81-2	80.304
Gene.34702_CL3943.Contig2_All	GDSL esterase/lipase At5g33370 OS=Arabidopsis thaliana GN=At5g33370	At5g33370	40.062	1.13	1.09	1.041	1.072	1.04	1.096	1.017	0.59946
Gene.78831_Unigene17124_All	Glycine-rich RNA-binding protein 3, mitochondrial OS=Arabidopsis thaliana GN=RBG3	RBG3	27.385	0.952	0.883	1.014	0.985	0.917	1.037	0.969	0.58896
Gene.44534_CL6168.Contig2_All	Pre-mRNA-splicing factor SPF27 homolog OS=Arabidopsis thaliana GN=MOS4	MOS4	30.649	0.952		0.921	1.034		1.06	0.894	0.032702
Gene.71860_Unigene10585_All	1-deoxy-D-xylulose-5-phosphate synthase, chloroplastic OS=Arabidopsis thaliana GN=DXS	DXS	23.466		1.302			0.466		2.794
Gene.64952_Unigene5736_All	Hypersensitive-induced response protein 4 OS=Arabidopsis thaliana GN=HIR4	HIR4	35.587	1.164	1.101	1.073	0.997	1.081	1.13	1.041	0.40796
Gene.13749_CL1073.Contig2_All	Phosphomethylpyrimidine synthase, chloroplastic OS=Arabidopsis thaliana GN=THIC	THIC	72.347	0.954	0.984	0.94	1.008	0.976	0.999	0.965	0.095822
Gene.11338_CL835.Contig6_All	RPM1-interacting protein 4 OS=Arabidopsis thaliana GN=RIN4	RIN4	30.835	1.043	1.035	1.038	0.936	1.009	1.032	1.047	0.25686
Gene.58096_Unigene499_All	NEDD8-activating enzyme E1 regulatory subunit AXR1 OS=Arabidopsis thaliana GN=AXR1	AXR1	58.686	1.044	1.042	1.073	1.001	1.022	1.025	1.036	0.041356
Gene.81318_Unigene19237_All	Cytochrome c1 2, heme protein, mitochondrial OS=Arabidopsis thaliana GN=CYC12	CYC12	37.767	0.923	1.048	1.013	1.109	1.061	1.062	0.923	0.11708
Gene.21253_CL1911.Contig2_All	Polyadenylate-binding protein 1 OS=Arabidopsis thaliana GN=PABN1	PABN1	24.953	1.028	1.029		1.039	0.907		1.057	0.55134
Gene.21270_CL1914.Contig2_All	3-oxoacyl-[acyl-carrier-protein] synthase, mitochondrial OS=Arabidopsis thaliana GN=KAS	KAS	54.051	0.982	1.022		0.986	0.913		1.055	0.33642
Gene.22656_CL2101.Contig12_All	Disease resistance protein RGA2 OS=Solanum bulbocastanum GN=RGA2	RGA2	39.995
Gene.65605_Unigene6152_All	3-hydroxyisobutyryl-CoA hydrolase-like protein 5 OS=Arabidopsis thaliana GN=At1g06550	At1g06550	43.509	0.984	0.987	0.988	1.283	1.353	1.206	0.77	0.0159626
Gene.45493_CL6404.Contig3_All	Coatomer subunit zeta-2 OS=Oryza sativa subsp. japonica GN=COPZ2	COPZ2	20.197	1.009			1.061			0.951
Gene.77642_Unigene15813_All	Outer envelope pore protein 21, chloroplastic OS=Pisum sativum GN=OEP21	OEP21	20.039	1.068	1.082	1.045	1.259	1.183	1.214	0.874	0.0028989
Gene.15288_CL1244.Contig1_All	Anthranilate synthase alpha subunit 2, chloroplastic OS=Arabidopsis thaliana GN=ASA2	ASA2	66.9	0.858	0.881	0.86	0.887	0.922	0.868	0.971	0.2084
Gene.58227_Unigene587_All	Chitin-binding lectin 1 OS=Solanum tuberosum	---	111.87	0.948	0.994	0.994	1.033	0.988	1	0.972	0.2381
Gene.49048_CL7219.Contig2_All	Pathogenesis-related protein STH-21 OS=Solanum tuberosum GN=STH-21	STH-21	22.094	0.898	0.943	0.925	1.058	1.091	1.073	0.858	0.00080257
Gene.26104_CL2540.Contig1_All	Plant UBX domain-containing protein 13 OS=Arabidopsis thaliana GN=PUX13	PUX13	68.279			1.003			1.038	0.966
Gene.51810_CL7799.Contig6_All	Probable pyridoxal 5'-phosphate synthase subunit PDX1 OS=Hevea brasiliensis GN=PDX1	PDX1	33.162	0.82	0.874		1.389	1.46		0.595	0.0060011
Gene.32706_CL3599.Contig5_All	Pectinesterase inhibitor 10 OS=Arabidopsis thaliana GN=PMEI10	PMEI10	39.524
Gene.75257_Unigene13798_All	Probable E3 ubiquitin-protein ligase XBOS35 OS=Oryza sativa subsp. japonica GN=XBOS35	XBOS35	25.82	0.901	0.859	0.878	1.083	1.185	1.105	0.782	0.00130488
Gene.39225_CL4885.Contig2_All	Thaumatin-like protein OS=Actinidia deliciosa GN=tlp	tlp	26.021		1.44	1.412		1.549	1.626	0.898	0.054895
Gene.77489_Unigene15720_All	Mechanosensitive ion channel protein 1, mitochondrial OS=Arabidopsis thaliana GN=MSL1	MSL1	57.872		1.104			0.964		1.145
Gene.87574_Unigene32577_All	Cationic peroxidase 1 OS=Arachis hypogaea GN=PNC1	PNC1	12.856		1.211			0.829		1.461
Gene.83349_Unigene21092_All	UDP-sulfoquinovose synthase, chloroplastic OS=Spinacia oleracea GN=SQD1	SQD1	53.851	1.019	1.02	1.029	1.012	1.007	1.019	1.01	0.101024
Gene.49107_CL7230.Contig2_All	Zinc finger CCCH domain-containing protein 14 OS=Oryza sativa subsp. japonica GN=Os02g0194200	Os02g0194200	32.004			1.107			0.907	1.221
Gene.38854_CL4802.Contig3_All	ATP-dependent Clp protease proteolytic subunit-related protein 3, chloroplastic OS=Arabidopsis thaliana GN=CLPR3	CLPR3	43.256	0.769	0.717	0.914	0.882	0.876	0.92	0.896	0.195023
Gene.73859_Unigene12322_All	tRNA (guanine(37)-N1)-methyltransferase 2 OS=Vitis vinifera GN=VIT_11s0016g04350	VIT_11s0016g04350	13.713	0.923		1.051	1.056		0.974	0.972	0.73884
Gene.2957_CL174.Contig7_All	Monofunctional riboflavin biosynthesis protein RIBA 3, chloroplastic OS=Arabidopsis thaliana GN=RIBA3	RIBA3	42.799	0.925	0.934	0.895	0.88	0.892	0.882	1.038	0.053303
Gene.87583_Unigene32659_All	ABC transporter G family member 32 OS=Arabidopsis thaliana GN=ABCG32	ABCG32	54.727			0.98			1.055	0.929
Gene.30387_CL3184.Contig1_All	Tryptophan synthase alpha chain, chloroplastic OS=Arabidopsis thaliana GN=TSA1	TSA1	32.88	1.045			1.005			1.04
Gene.61922_Unigene3595_All	UDP-D-apiose/UDP-D-xylose synthase 2 OS=Arabidopsis thaliana GN=AXS2	AXS2	65.141	1.09	1.073	1.045	1.111	1.178	1.062	0.957	0.25684
Gene.13444_CL1048.Contig3_All	1-aminocyclopropane-1-carboxylate oxidase homolog 1 OS=Arabidopsis thaliana GN=At1g06620	At1g06620	42.208
Gene.30986_CL3297.Contig2_All	Chlorophyll a-b binding protein CP29.2, chloroplastic OS=Arabidopsis thaliana GN=LHCB4.2	LHCB4.2	32.384	1.124	1.123	1.058	1.134	1.126	1.151	0.969	0.20384
Gene.49515_CL7338.Contig2_All	60S ribosomal protein L18-2 OS=Arabidopsis thaliana GN=RPL18B	RPL18B	22.832	0.762	0.813	0.783	0.746	0.552	0.773	1.139	0.26508
Gene.63320_Unigene4578_All	Alcohol dehydrogenase class-3 OS=Pisum sativum	---	29.166	1.036	1.004	1.037	0.981	1.007	1.036	1.018	0.40886
Gene.17401_CL1463.Contig5_All	Protein ACTIVITY OF BC1 COMPLEX KINASE 1, chloroplastic OS=Arabidopsis thaliana GN=ABC1K1	ABC1K1	71.249	0.955			1.115			0.857
Gene.70998_Unigene9912_All	Acylamino-acid-releasing enzyme OS=Arabidopsis thaliana GN=AARE	AARE	89.728	0.993	1.024	0.987	0.959	0.92	0.946	1.063	0.021222
Gene.17411_CL1465.Contig2_All	PREDICTED: uncharacterized protein LOC109006407 [Juglans regia]	---	38.117		1.084			1.013		1.07
Gene.81541_Unigene19382_All	Transcription factor RF2b OS=Oryza sativa subsp. japonica GN=RF2b	RF2b	40.611	1.092	1.111	1.117	1.035	0.948	0.947	1.133	0.0141229
Gene.26657_CL2592.Contig2_All	Major allergen Pru ar 1 OS=Prunus armeniaca	---	19.966
Gene.75286_Unigene13818_All	50S ribosomal protein L29, chloroplastic OS=Arabidopsis thaliana GN=RPL29	RPL29	19.873	0.939	0.938	0.978	1.039	0.989	1.017	0.938	0.031377
Gene.19836_CL1758.Contig13_All	Nodulin-related protein 1 OS=Arabidopsis thaliana GN=NRP1	NRP1	22.744
Gene.11174_CL826.Contig3_All	Protein indeterminate-domain 1 OS=Arabidopsis thaliana GN=IDD1	IDD1	55.315	1.03	1.062	1.038	1.142	1.118	1.054	0.944	0.092138
Gene.42482_CL5661.Contig1_All	PREDICTED: uncharacterized protein LOC100252015 [Vitis vinifera]	---	94.766	0.914	0.923	0.872	1.275	1.256	1.214	0.723	0.000140777
Gene.14187_CL1131.Contig5_All	Probable 26S proteasome non-ATPase regulatory subunit 3 OS=Nicotiana tabacum GN=21D7	21D7	55.562	1.005	1.02	0.994	1.108	1.064	1.054	0.936	0.0178642
Gene.9858_CL737.Contig2_All	Protein MET1, chloroplastic OS=Arabidopsis thaliana GN=MET1	MET1	37.69	0.991	0.964	0.956	0.954	0.95	0.945	1.022	0.12858
Gene.59227_Unigene1603_All	Aconitate hydratase, cytoplasmic OS=Cucurbita maxima	---	109.14	0.929	0.973	0.945	0.98	0.978	0.97	0.972	0.111545
Gene.58669_Unigene882_All	UDP-glycosyltransferase 84B1 OS=Arabidopsis thaliana GN=UGT84B1	UGT84B1	52.873	0.925	1.064	0.984	0.983	0.939	0.972	1.027	0.58358
Gene.68563_Unigene8228_All	Proline dehydrogenase 1, mitochondrial OS=Arabidopsis thaliana GN=POX1	POX1	52.835			0.972			1.147	0.847
Gene.23449_CL2190.Contig1_All	Aspartyl protease AED3 OS=Arabidopsis thaliana GN=AED3	AED3	48.631	1.099	1.041	1.136	1.143	1.117	1.022	0.998	0.9767
Gene.51037_CL7681.Contig2_All	Gamma-tubulin complex component 2 OS=Arabidopsis thaliana GN=GCP2	GCP2	80.216	0.989		1.084	1.126		1.015	0.968	0.68958
Gene.7481_CL519.Contig2_All	Selenocysteine methyltransferase OS=Astragalus bisulcatus GN=SMTA	SMTA	39.175	1.023	1.265		1.058	1.03		1.096	0.5062
Gene.14291_CL1144.Contig3_All	PREDICTED: uncharacterized protein LOC100250143 isoform X1 [Vitis vinifera]	---	119.54	1.019	1.013	1.104	1.117	0.999	0.947	1.024	0.67642
Gene.58435_Unigene722_All	Photosystem I reaction center subunit VI, chloroplastic OS=Spinacia oleracea GN=PSAH	PSAH	15.567	1.022	1.021	1.061	1.051	1.052	1.067	0.979	0.193398
Gene.9084_CL680.Contig14_All	Catalase-1/2 OS=Glycine max GN=CAT1	CAT1	58.796
Gene.80949_Unigene19005_All	Translation initiation factor IF-2, chloroplastic OS=Arabidopsis thaliana GN=At1g17220	At1g17220	77.788
Gene.55228_CL8212.Contig5_All	V-type proton ATPase catalytic subunit A OS=Daucus carota	---	68.831	1.107	1.102	1.099	0.994	0.996	0.996	1.108	6.5903e-07
Gene.81312_Unigene19232_All	Plastocyanin, chloroplastic OS=Silene latifolia subsp. alba GN=PETE	PETE	19.432	0.937	0.934	0.961	1.087	1.089	1.056	0.876	0.00060006
Gene.5120_CL334.Contig1_All	SNARE-interacting protein KEULE OS=Arabidopsis thaliana GN=KEU	KEU	60.247	0.975			1.051			0.928
Gene.28376_CL2870.Contig2_All	Prohibitin-1, mitochondrial OS=Arabidopsis thaliana GN=PHB1	PHB1	31.885	0.967	0.962	0.982	1.075	1.052	1.042	0.919	0.00157627
Gene.71201_Unigene10046_All	Biotin synthase, mitochondrial OS=Arabidopsis thaliana GN=BIO2	BIO2	42.256
Gene.72681_Unigene11492_All	Probable aldehyde dehydrogenase OS=Linum usitatissimum GN=FIS1	FIS1	62.003
Gene.77187_Unigene15505_All	Peptidyl-prolyl cis-trans isomerase PASTICCINO1 OS=Arabidopsis thaliana GN=PAS1	PAS1	69.675	1.002	1.084	1.034	1.083	1.089	1.075	0.961	0.156036
Gene.62410_Unigene3947_All	Serine/threonine-protein phosphatase 7 OS=Arabidopsis thaliana GN=PP7	PP7	29.194	0.819			0.963			0.85
Gene.60689_Unigene2755_All	Cysteine synthase, mitochondrial OS=Arabidopsis thaliana GN=OASC	OASC	41.332	0.984	1.048	0.979	1.013	1.054	0.993	0.984	0.59194
Gene.2238_CL132.Contig3_All	protein EMBRYO SAC DEVELOPMENT ARREST 3, chloroplastic [Helianthus annuus]	---	14.044		0.702	0.858		0.855	0.746	0.974	0.83532
Gene.70984_Unigene9899_All	Molybdopterin synthase catalytic subunit OS=Arabidopsis thaliana GN=MOCS2	MOCS2	21.906		0.899			0.952		0.944
Gene.10675_CL791.Contig5_All	PREDICTED: uncharacterized protein LOC100255337 isoform X1 [Vitis vinifera]	---	93.96
Gene.36616_CL4343.Contig5_All	Phosphoenolpyruvate carboxylase 2 OS=Flaveria trinervia GN=PPCC	PPCC	110.27	1.028	1.078	1.003	1.132	1.147	1.118	0.915	0.0165427
Gene.60720_Unigene2776_All	Pentatricopeptide repeat-containing protein At1g74850, chloroplastic OS=Arabidopsis thaliana GN=PTAC2	PTAC2	97.455	0.832			0.877			0.949
Gene.8282_CL613.Contig11_All	Phosphoribulokinase, chloroplastic OS=Spinacia oleracea	---	74.703			1.003			0.945	1.061
Gene.83581_Unigene21237_All	Ribosomal protein S12, mitochondrial OS=Helianthus annuus GN=RPS12	RPS12	35.665
Gene.45797_CL6484.Contig3_All	Protein S-acyltransferase 8 OS=Arabidopsis thaliana GN=PAT08	PAT08	41.154
Gene.38510_CL4726.Contig1_All	Tobamovirus multiplication protein 2A OS=Arabidopsis thaliana GN=TOM2A	TOM2A	20.256	1.106	1.104	1.127	0.902	0.999	0.892	1.195	0.008099
Gene.32108_CL3476.Contig5_All	Adenylyltransferase and sulfurtransferase MOCS3 OS=Arabidopsis thaliana GN=MOCS3	MOCS3	50.824	1.02	1.028	0.952	0.9	0.972	1.082	1.016	0.77778
Gene.53132_CL8013.Contig2_All	Probable inactive purple acid phosphatase 16 OS=Arabidopsis thaliana GN=PAP16	PAP16	43.546		1.074			1.057		1.016
Gene.85095_Unigene22729_All	Glutamine--tRNA ligase OS=Lupinus luteus	---	91.145	0.976	0.963	0.948	1.025	1.009	1.034	0.941	0.0053029
Gene.73633_Unigene12133_All	Zinc finger protein VAR3, chloroplastic OS=Arabidopsis thaliana GN=VAR3	VAR3	48.694	0.987	0.926	0.954	0.998	1.023	0.952	0.964	0.26586
Gene.29214_CL3005.Contig5_All	Histone-lysine N-methyltransferase, H3 lysine-9 specific SUVH1 OS=Nicotiana tabacum GN=SUVH1	SUVH1	77.579	0.879	0.879	0.917	0.955	1.024	1.034	0.888	0.0145377
Gene.78627_Unigene16986_All	Nuclear pore complex protein NUP205 OS=Arabidopsis thaliana GN=NUP205	NUP205	212.62	0.966	1.039	0.999	0.997	1.039	1.04	0.977	0.39658
Gene.87635_Unigene32966_All	30S ribosomal protein S2, chloroplastic OS=Panax ginseng GN=rps2	rps2	16.441
Gene.83230_Unigene21008_All	15.7 kDa heat shock protein, peroxisomal OS=Arabidopsis thaliana GN=HSP15.7	HSP15.7	16.015	1.111	1.154		1.26	1.264		0.897	0.029503
Gene.85152_Unigene22770_All	Ras-related protein RABD2a OS=Arabidopsis thaliana GN=RABD2A	RABD2A	29.13	1.025	1.049		1.058	0.927		1.045	0.56396
Gene.80577_Unigene18768_All	Alpha,alpha-trehalose-phosphate synthase [UDP-forming] 5 OS=Arabidopsis thaliana GN=TPS5	TPS5	97.121	1.121	1.027		1	1.01		1.069	0.27578
Gene.5830_CL388.Contig3_All	Staphylococcal-like nuclease CAN2 OS=Arabidopsis thaliana GN=CAN2	CAN2	37.629		0.906			0.99		0.915
Gene.20036_CL1782.Contig9_All	L-type lectin-domain containing receptor kinase IX.1 OS=Arabidopsis thaliana GN=LECRK91	LECRK91	53.017
Gene.55706_CL8261.Contig5_All	Hypersensitive-induced response protein 2 OS=Arabidopsis thaliana GN=HIR2	HIR2	31.671	1.233	1.271	1.205	1.219	1.174	1.212	1.029	0.21734
Gene.2463_CL155.Contig32_All	Polyol transporter 5 OS=Arabidopsis thaliana GN=PLT5	PLT5	44.936
Gene.47367_CL6853.Contig2_All	Aluminum-activated malate transporter 5 OS=Arabidopsis thaliana GN=ALMT5	ALMT5	37.538	1.177			1.22			0.965
Gene.85889_Unigene23432_All	Protein RESTRICTED TEV MOVEMENT 2 OS=Arabidopsis thaliana GN=RTM2	RTM2	21.958	1.056	1.063	1.008	1.02	1.02	0.968	1.04	0.183341
Gene.83059_Unigene20889_All	ATP-dependent Clp protease proteolytic subunit 5, chloroplastic OS=Arabidopsis thaliana GN=CLPP5	CLPP5	37.33	0.966	0.93	0.96	1.032	1.038	1.064	0.911	0.0034788
Gene.71297_Unigene10119_All	Thioredoxin F1, chloroplastic OS=Arabidopsis thaliana GN=At3g02730	At3g02730	20.174	0.848	0.866	0.849	0.834	0.88	0.843	1.002	0.89206
Gene.11025_CL813.Contig2_All	Exosome complex component RRP41 homolog OS=Arabidopsis thaliana GN=RRP41	RRP41	23.552
Gene.85415_Unigene22936_All	Pyrophosphate--fructose 6-phosphate 1-phosphotransferase subunit alpha OS=Solanum tuberosum GN=PFP-ALPHA	PFP-ALPHA	69.417	1.072	1.01	1.061	1.194	1.233	1.214	0.863	0.0020197
Gene.83326_Unigene21077_All	Photosystem I reaction center subunit XI, chloroplastic OS=Arabidopsis thaliana GN=PSAL	PSAL	23.388	1.028	1.105	1.128	0.983	0.986	0.956	1.115	0.022277
Gene.20697_CL1833.Contig4_All	Acetolactate synthase small subunit 1, chloroplastic OS=Nicotiana plumbaginifolia	---	56.007	0.936	0.954	0.928	0.993	0.995	1.018	0.937	0.004803
Gene.26182_CL2555.Contig4_All	Salicylic acid-binding protein 2 OS=Nicotiana tabacum GN=SABP2	SABP2	30.046	1.012	1.014	0.986	0.83	0.925	0.852	1.155	0.0127201
Gene.46194_CL6586.Contig2_All	Vesicle-associated protein 2-1 OS=Arabidopsis thaliana GN=PVA21	PVA21	24.913	1.06	1.088	1.106	1.264	1.192	1.235	0.882	0.0039408
Gene.45605_CL6440.Contig1_All	Calcineurin B-like protein 1 OS=Arabidopsis thaliana GN=CBL1	CBL1	22.015		1.07			1.234		0.867
Gene.83018_Unigene20860_All	L-ascorbate peroxidase 2, cytosolic OS=Arabidopsis thaliana GN=APX2	APX2	29.71	1.007	1.087		0.902	0.875		1.178	0.057835
Gene.17744_CL1498.Contig2_All	Phosphoprotein ECPP44 OS=Daucus carota GN=ECPP44	ECPP44	39.741
Gene.9018_CL678.Contig6_All	Probable nucleoredoxin 1 OS=Arabidopsis thaliana GN=At1g60420	At1g60420	72.73
Gene.487_CL31.Contig10_All	Calcium-dependent protein kinase 20 OS=Oryza sativa subsp. japonica GN=CPK20	CPK20	45.278			1.059			1.108	0.956
Gene.1333_CL80.Contig9_All	Topless-related protein 3 OS=Arabidopsis thaliana GN=TPR3	TPR3	214.5
Gene.77134_Unigene15474_All	unnamed protein product [Coffea canephora]	---	30.384		0.945			1.101		0.858
Gene.35303_CL4041.Contig4_All	Proline--tRNA ligase, cytoplasmic OS=Arabidopsis thaliana GN=At3g62120	At3g62120	57.812	0.957	0.999	0.974	1.084	1.086	1.103	0.895	0.00124208
Gene.5608_CL373.Contig1_All	Pyruvate dehydrogenase E1 component subunit beta-1, mitochondrial OS=Oryza sativa subsp. japonica GN=Os08g0536000	Os08g0536000	39.709
Gene.85379_Unigene22916_All	Formate--tetrahydrofolate ligase OS=Spinacia oleracea	---	67.655	1.114	1.104	1.11	1.002	1.028	1.018	1.092	0.00037631
Gene.70941_Unigene9874_All	Divinyl chlorophyllide a 8-vinyl-reductase, chloroplastic OS=Cucumis sativus GN=DVR	DVR	46.22	0.889	0.942	0.945	0.959	1.003	0.956	0.951	0.117922
Gene.84812_Unigene22548_All	Centromere/kinetochore protein zw10 homolog OS=Arabidopsis thaliana GN=ZW10	ZW10	86.685		0.973			1.042		0.934
Gene.44247_CL6081.Contig2_All	Serine/threonine-protein kinase HT1 OS=Arabidopsis thaliana GN=HT1	HT1	51.252	0.963	0.944	0.921	1.001	1.007	1.002	0.94	0.040777
Gene.48467_CL7064.Contig2_All	unnamed protein product [Coffea canephora]	---	32.262
Gene.8711_CL660.Contig2_All	Histidinol-phosphate aminotransferase, chloroplastic OS=Nicotiana plumbaginifolia GN=HPA	HPA	47.723	0.881	0.971	0.864	0.983	0.978	0.962	0.929	0.111398
Gene.45764_CL6479.Contig3_All	Ferredoxin-3, chloroplastic OS=Zea mays GN=FDX3	FDX3	16.878	1.097	1.063	1.027	1.116	1.063	1.134	0.962	0.22746
Gene.76974_Unigene15380_All	RINT1-like protein MAG2 OS=Arabidopsis thaliana GN=MAG2	MAG2	89.793
Gene.22351_CL2063.Contig4_All	Putative clathrin assembly protein At2g01600 OS=Arabidopsis thaliana GN=At2g01600	At2g01600	62.601	0.965	0.961	0.969	1.108	1.154	1.118	0.857	0.00024497
Gene.71343_Unigene10154_All	Sulfated surface glycoprotein 185 OS=Volvox carteri	---	18.822	0.923	0.952	0.938	0.943	0.962	0.942	0.988	0.34442
Gene.21650_CL1962.Contig3_All	Gamma-glutamylcyclotransferase 2-3 OS=Arabidopsis thaliana GN=GGCT2;3	GGCT2;3	47.945	0.941		0.833	0.994		0.954	0.911	0.27694
Gene.33139_CL3680.Contig1_All	Polyadenylate-binding protein RBP47 OS=Nicotiana plumbaginifolia GN=RBP47	RBP47	47.688	0.915	0.912	0.944	1.173	1.205	1.153	0.785	0.000138689
Gene.81616_Unigene19424_All	Phytochromobilin:ferredoxin oxidoreductase, chloroplastic OS=Arabidopsis thaliana GN=HY2	HY2	38.012		0.99			0.974		1.016
Gene.83061_Unigene20891_All	Bet1-like SNARE 1-1 OS=Arabidopsis thaliana GN=BET11	BET11	14.089	1.029	1.003	1.068	1.199	1.164	1.212	0.867	0.0028425
Gene.79809_Unigene17821_All	Small RNA-binding protein 11, chloroplastic OS=Arabidopsis thaliana GN=S-RBP11	S-RBP11	15.479
Gene.57075_CL8374.Contig5_All	NAD(P)H-quinone oxidoreductase chain 4, chloroplastic OS=Panax ginseng GN=ndhD	ndhD	48.031	1.121	1.029	1.055	1.014	1.072	1.065	1.017	0.61858
Gene.13779_CL1081.Contig2_All	Asparagine synthetase [glutamine-hydrolyzing] 2 OS=Arabidopsis thaliana GN=ASN2	ASN2	65.909	0.866	0.883	0.918	1.135	1.093	1.142	0.791	0.000439
Gene.62715_Unigene4168_All	Probable carbohydrate esterase At4g34215 OS=Arabidopsis thaliana GN=At4g34215	At4g34215	32.311			1.015			1.038	0.978
Gene.11626_CL864.Contig1_All	Oxygen-evolving enhancer protein 2, chloroplastic OS=Pisum sativum GN=PSBP	PSBP	28.488	1.041	1.034	1.033	1.022	1.025	1.029	1.01	0.029762
Gene.83578_Unigene21233_All	Beta-glucosidase 11 OS=Arabidopsis thaliana GN=BGLU11	BGLU11	55.398	0.996	1.167	0.985	1.013	1.113	1.059	0.988	0.83016
Gene.86179_Unigene24150_All	Organellar oligopeptidase A, chloroplastic/mitochondrial OS=Arabidopsis thaliana GN=OOP	OOP	89.96	0.978	0.97	0.975	0.936	0.898	0.903	1.068	0.0075412
Gene.36617_CL4343.Contig6_All	Phosphoenolpyruvate carboxylase 2 OS=Flaveria trinervia GN=PPCC	PPCC	110.24	1.029	1.019	1.003	0.988	0.981	0.966	1.04	0.0178444
Gene.42141_CL5582.Contig1_All	uncharacterized protein LOC107458580 [Arachis duranensis]	---	19.463		1.06			0.916		1.157
Gene.19357_CL1705.Contig8_All	Uncharacterized protein At4g28440 OS=Arabidopsis thaliana GN=At4g28440	At4g28440	15.362	0.997			0.948			1.052
Gene.53123_CL8008.Contig2_All	Valine--tRNA ligase, chloroplastic/mitochondrial 2 OS=Arabidopsis thaliana GN=EMB2247	EMB2247	110.66	0.994	0.982	1.017	1.034	1.041	1.033	0.963	0.023099
Gene.13951_CL1100.Contig3_All	Pentatricopeptide repeat-containing protein At3g49240, mitochondrial OS=Arabidopsis thaliana GN=EMB1796	EMB1796	68.052	0.932	0.911	0.965	1.052	1.005	1.106	0.888	0.021438
Gene.26645_CL2589.Contig2_All	Thaumatin-like protein 1 OS=Prunus persica	---	66.225	0.972	0.906	0.972	1.056	1.109	0.964	0.911	0.122722
Gene.32101_CL3474.Contig7_All	uncharacterized protein LOC110609399 [Manihot esculenta]	---	41.248	1.037	1.14		1.025	0.994		1.078	0.27388
Gene.57448_Unigene51_All	Sugar transporter ERD6-like 7 OS=Arabidopsis thaliana GN=At2g48020	At2g48020	14.148
Gene.13839_CL1087.Contig2_All	Pentatricopeptide repeat-containing protein At1g19720 OS=Arabidopsis thaliana GN=DYW7	DYW7	100.13			0.907			0.93	0.975
Gene.77531_Unigene15749_All	Sugar transport protein 13 OS=Arabidopsis thaliana GN=STP13	STP13	58.046			0.887			1.213	0.731
Gene.73216_Unigene11854_All	Casein kinase II subunit alpha-4, chloroplastic OS=Arabidopsis thaliana GN=CKA4	CKA4	52.379	1.084			1.039			1.043
Gene.82123_Unigene20045_All	Autophagy-related protein 8C OS=Oryza sativa subsp. indica GN=ATG8C	ATG8C	13.688		1.109	0.985		0.883	1.03	1.095	0.44534
Gene.71429_Unigene10205_All	Jasmonic acid-amido synthetase JAR1 OS=Oryza sativa subsp. japonica GN=GH3.5	GH3.5	65.8
Gene.73618_Unigene12125_All	Acetylglutamate kinase, chloroplastic OS=Arabidopsis thaliana GN=NAGK	NAGK	36.962	0.996	1.039	1.047	1.069	1.034	1.028	0.984	0.46652
Gene.42210_CL5604.Contig2_All	ATP-dependent zinc metalloprotease FTSH 9, chloroplastic OS=Arabidopsis thaliana GN=FTSH9	FTSH9	91.641	0.995	0.782		1.025	0.998		0.878	0.37614
Gene.81405_Unigene19306_All	Probable NAD(P)H dehydrogenase (quinone) FQR1-like 2 OS=Arabidopsis thaliana GN=At4g36750	At4g36750	27.03	1.128	1.118	1.09	0.996	1.129	1.079	1.041	0.33572
Gene.23058_CL2149.Contig34_All	PREDICTED: RNA polymerase II-associated protein 3 isoform X2 [Eucalyptus grandis]	---	23.937
Gene.56098_CL8294.Contig5_All	60S ribosomal protein L10a OS=Oryza sativa subsp. indica GN=RPL10A	RPL10A	24.487	0.953	0.941	1.007	1	0.959	1.051	0.964	0.338
Gene.36710_CL4359.Contig1_All	PHD finger protein ALFIN-LIKE 4 OS=Arabidopsis thaliana GN=AL4	AL4	28.02	0.878		0.87	0.971		0.93	0.92	0.062944
Gene.21046_CL1886.Contig4_All	Glucan endo-1,3-beta-glucosidase OS=Vitis vinifera GN=VIT_06s0061g00120	VIT_06s0061g00120	38.094	1.403	1.493	1.405	1.489	1.52	1.464	0.962	0.163559
Gene.33970_CL3809.Contig4_All	Importin subunit alpha-4 OS=Arabidopsis thaliana GN=IMPA4	IMPA4	59.406	1.069	0.998	1.121	1.125	1.196	1.154	0.917	0.084538
Gene.21125_CL1897.Contig2_All	Ubiquitin-fold modifier 1 OS=Oryza sativa subsp. japonica GN=Os01g0962400	Os01g0962400	10.453	1.015	1.014	1.068	1.083	1.033	1.03	0.984	0.54198
Gene.44179_CL6059.Contig2_All	UDP-glucose 6-dehydrogenase 2 OS=Arabidopsis thaliana GN=UGD2	UGD2	53.014	1.083	1.14	1.105	1.259	1.22	1.193	0.906	0.0103974
Gene.12657_CL985.Contig5_All	Crocetin glucosyltransferase, chloroplastic OS=Gardenia jasminoides GN=UGT75L6	UGT75L6	51.279	0.962	0.957		1.008	1.032		0.941	0.036784
Gene.24871_CL2361.Contig9_All	PREDICTED: uncharacterized protein LOC105134468 isoform X2 [Populus euphratica]	---	38.55	0.831		0.868	0.829		0.838	1.019	0.49048
Gene.38561_CL4742.Contig2_All	Alpha-galactosidase 3 OS=Arabidopsis thaliana GN=AGAL3	AGAL3	46.842		1.14			0.996		1.145
Gene.71172_Unigene10026_All	Thioredoxin reductase 1, mitochondrial OS=Arabidopsis thaliana GN=NTR1	NTR1	39.541	0.979	1.026	1.009	1.12	1.115	1.126	0.897	0.00146236
Gene.38958_CL4823.Contig2_All	Serine carboxypeptidase-like 45 OS=Arabidopsis thaliana GN=SCPL45	SCPL45	54.324	0.953	1.021	0.954	1.025	1.046	0.963	0.965	0.3525
Gene.58527_Unigene795_All	30S ribosomal protein S17, chloroplastic OS=Oryza sativa subsp. japonica GN=RPS17	RPS17	18.226	0.761	0.687	0.791	0.88	0.877	0.926	0.835	0.0161208
Gene.41955_CL5541.Contig2_All	Thioredoxin-like 3-2, chloroplastic OS=Arabidopsis thaliana GN=WCRKC2	WCRKC2	22.151		1.032			0.987		1.046
Gene.73177_Unigene11827_All	PREDICTED: putative deoxyribonuclease TATDN1 isoform X1 [Nelumbo nucifera]	---	35.635	1.035	0.944	1.027	0.998	1.047	0.987	0.991	0.8046
Gene.79336_Unigene17470_All	60S ribosomal protein L35 OS=Euphorbia esula GN=RPL35	RPL35	14.243	0.858	0.943		0.991	0.905		0.95	0.51418
Gene.79011_Unigene17242_All	GDP-mannose 3,5-epimerase 2 OS=Oryza sativa subsp. japonica GN=GME-2	GME-2	42.652	0.877	0.81	0.884	1.362	1.354	1.388	0.626	8.2375e-05
Gene.43490_CL5898.Contig3_All	Oxysterol-binding protein-related protein 4C OS=Arabidopsis thaliana GN=ORP4C	ORP4C	84.946		0.945			0.998		0.947
Gene.4294_CL266.Contig1_All	(+)-neomenthol dehydrogenase OS=Arabidopsis thaliana GN=SDR1	SDR1	22.242	1.098			0.825			1.331
Gene.12055_CL930.Contig3_All	Pto-interacting protein 1 OS=Solanum lycopersicum GN=PTI1	PTI1	39.187	0.982	1.089	0.964	1.105	1.149	1.054	0.917	0.127959
Gene.79440_Unigene17541_All	Probable nucleoredoxin 1 OS=Arabidopsis thaliana GN=At1g60420	At1g60420	63.663	1.078	1.128	1.16	1.128	1.111	1.081	1.014	0.6151
Gene.75614_Unigene14043_All	Protein PROTON GRADIENT REGULATION 5, chloroplastic OS=Arabidopsis thaliana GN=PGR5	PGR5	14.332
Gene.23503_CL2200.Contig1_All	Uncharacterized aarF domain-containing protein kinase At1g71810, chloroplastic OS=Arabidopsis thaliana GN=At1g71810	At1g71810	32.141		0.964			0.957		1.007
Gene.37959_CL4602.Contig1_All	Calcium-transporting ATPase 4, plasma membrane-type OS=Arabidopsis thaliana GN=ACA4	ACA4	113.28			1.046			1	1.046
Gene.75691_Unigene14121_All	Probable aminotransferase TAT2 OS=Arabidopsis thaliana GN=At5g53970	At5g53970	42.895		0.782			1.278		0.612
Gene.66762_Unigene6968_All	Glycine cleavage system H protein, mitochondrial OS=Flaveria anomala GN=GDCSH	GDCSH	17.542	0.98	0.932	1.006	0.953	0.893	0.863	1.077	0.111837
Gene.48654_CL7102.Contig1_All	Pantothenate kinase 2 OS=Arabidopsis thaliana GN=PANK2	PANK2	96.433		0.969	1.035		1.13	1.098	0.899	0.097677
Gene.74587_Unigene13333_All	Phosphoinositide phosphatase SAC7 OS=Arabidopsis thaliana GN=SAC7	SAC7	67.91	0.985	0.944	1.084	1.227	1.192	1.069	0.864	0.066957
Gene.45287_CL6356.Contig3_All	60S ribosomal protein L13a-4 OS=Arabidopsis thaliana GN=RPL13AD	RPL13AD	25.306	1.032	1.006	1.024	1.008	1.035	1.068	0.984	0.44142
Gene.48669_CL7106.Contig1_All	PREDICTED: eukaryotic translation initiation factor 2A [Juglans regia]	---	56.967	0.924	0.89	0.876	0.957	1.005	0.982	0.914	0.013097
Gene.81468_Unigene19345_All	Peptide methionine sulfoxide reductase B5 OS=Oryza sativa subsp. japonica GN=MSRB5	MSRB5	23.815	1.03	0.976	0.988	1.019	0.984	1.021	0.99	0.64408
Gene.75353_Unigene13858_All	Protein KINESIN LIGHT CHAIN-RELATED 1 OS=Arabidopsis thaliana GN=KLCR1	KLCR1	71.244	1.082	1.095	1.125	1.072	1.179	1.173	0.964	0.34268
Gene.69209_Unigene8676_All	Persulfide dioxygenase ETHE1 homolog, mitochondrial OS=Arabidopsis thaliana GN=GLY3	GLY3	12.174	0.809	0.908	0.899	0.88	0.792	0.866	1.031	0.57646
Gene.35385_CL4061.Contig1_All	Septin and tuftelin-interacting protein 1 homolog 1 OS=Arabidopsis thaliana GN=STIPL1	STIPL1	86.271	0.817	1.032	0.91	0.968	1.117	0.969	0.903	0.2769
Gene.29787_CL3096.Contig6_All	Phosphatidylinositol/phosphatidylcholine transfer protein SFH14 OS=Arabidopsis thaliana GN=SFH14	SFH14	32.081			0.971			0.84	1.156
Gene.31535_CL3376.Contig11_All	Probable serine/threonine-protein kinase PBL17 OS=Arabidopsis thaliana GN=PBL17	PBL17	60.781
Gene.18242_CL1545.Contig8_All	Probable inorganic phosphate transporter 1-7 OS=Arabidopsis thaliana GN=PHT1-7	PHT1-7	58.364
Gene.82547_Unigene20577_All	Phospholipase A1-Igamma2, chloroplastic OS=Arabidopsis thaliana GN=At2g30550	At2g30550	98.708	1.094	1.106	1.126	0.969	1.028	0.944	1.131	0.0096604
Gene.71789_Unigene10500_All	PREDICTED: O-acyltransferase WSD1-like isoform X2 [Ipomoea nil]	---	21.407
Gene.56218_CL8300.Contig12_All	Pleiotropic drug resistance protein 2 OS=Nicotiana plumbaginifolia GN=PDR2	PDR2	128.5
Gene.12174_CL943.Contig3_All	Non-functional NADPH-dependent codeinone reductase 2 OS=Papaver somniferum GN=COR2	COR2	36.901
Gene.72962_Unigene11677_All	Aspartyl protease AED1 OS=Arabidopsis thaliana GN=AED1	AED1	53.143	1.039			0.967			1.074
Gene.55900_CL8277.Contig7_All	Protein DJ-1 homolog D OS=Arabidopsis thaliana GN=DJ1D	DJ1D	41.918
Gene.7897_CL571.Contig3_All	Malate dehydrogenase, glyoxysomal OS=Cucumis sativus GN=MDHG	MDHG	37.606	0.934	0.913	0.935	0.837	0.834	0.85	1.104	0.00053586
Gene.32837_CL3623.Contig2_All	DeSI-like protein At4g17486 OS=Arabidopsis thaliana GN=At4g17486	At4g17486	27.217			1.002			1.028	0.975
Gene.46479_CL6667.Contig1_All	Probable ubiquitin-conjugating enzyme E2 25 OS=Arabidopsis thaliana GN=UBC25	UBC25	18.102		0.944			1.118		0.844
Gene.50235_CL7496.Contig13_All	PREDICTED: uncharacterized protein LOC104110761 isoform X1 [Nicotiana tomentosiformis]	---	96.163
Gene.40681_CL5220.Contig2_All	60S ribosomal protein L28-2 OS=Arabidopsis thaliana GN=RPL28C	RPL28C	18.521	0.805	0.829	0.763	0.833	0.749	0.802	1.005	0.89002
Gene.72951_Unigene11669_All	ABC transporter I family member 19 OS=Arabidopsis thaliana GN=ABCI19	ABCI19	31.919			0.912			1.09	0.837
Gene.23820_CL2225.Contig1_All	Polyribonucleotide nucleotidyltransferase 1, chloroplastic OS=Arabidopsis thaliana GN=PNP1	PNP1	104.46	0.902	0.907	0.899	0.999	0.974	1.002	0.91	0.00055609
Gene.72493_Unigene11375_All	Fatty-acid-binding protein 3, chloroplastic OS=Arabidopsis thaliana GN=FAP3	FAP3	33.74	0.917	0.982	0.954	0.973	1.003	0.995	0.96	0.134716
Gene.56705_CL8339.Contig2_All	Beta-galactosidase OS=Solanum lycopersicum	---	93.389		0.939			1.054		0.891
Gene.45079_CL6308.Contig2_All	Proline-rich receptor-like protein kinase PERK8 OS=Arabidopsis thaliana GN=PERK8	PERK8	47.808	1.002	1.002		1.02	0.985		1	0.98596
Gene.52571_CL7927.Contig8_All	Protein transport protein Sec61 subunit alpha OS=Pyrenomonas salina	---	44.283			0.911			1.033	0.882
Gene.47164_CL6818.Contig3_All	Calmodulin-binding protein 60 C OS=Arabidopsis thaliana GN=CBP60C	CBP60C	51.524			1.049			1.156	0.907
Gene.19386_CL1708.Contig13_All	Protease Do-like 7 OS=Arabidopsis thaliana GN=DEGP7	DEGP7	122.51	0.865	0.921	0.947	1.049	1.069	1.024	0.87	0.0090358
Gene.82994_Unigene20845_All	AP-4 complex subunit sigma OS=Arabidopsis thaliana GN=At2g19790	At2g19790	18.891	1.047	0.942		1.207	1.129		0.851	0.122641
Gene.75566_Unigene13994_All	PREDICTED: protein arginine methyltransferase NDUFAF7 homolog, mitochondrial isoform X4 [Vitis vinifera]	---	41.299
Gene.82474_Unigene20535_All	Sulfhydryl oxidase 2 OS=Arabidopsis thaliana GN=QSOX2	QSOX2	57.393
Gene.83526_Unigene21191_All	PREDICTED: uncharacterized protein LOC105132457 isoform X11 [Populus euphratica]	---	19.538		0.997	0.966		0.948	0.911	1.056	0.165103
Gene.53118_CL8005.Contig2_All	Putative glucose-6-phosphate 1-epimerase OS=Cenchrus ciliaris	---	35.651	1.03	1.019	1.078	0.905	0.916	0.855	1.169	0.0046966
Gene.47103_CL6796.Contig2_All	Arogenate dehydratase/prephenate dehydratase 2, chloroplastic OS=Arabidopsis thaliana GN=ADT2	ADT2	37.392	0.88	0.903	0.851	1.063	0.911	0.918	0.911	0.160876
Gene.29303_CL3022.Contig3_All	Outer envelope protein 61 OS=Arabidopsis thaliana GN=OEP61	OEP61	65.11
Gene.42142_CL5582.Contig2_All	uncharacterized protein LOC107458580 [Arachis duranensis]	---	19.575
Gene.81406_Unigene19307_All	30S ribosomal protein 3-1, chloroplastic OS=Arabidopsis thaliana GN=At1g68590	At1g68590	20.809	0.819	1.008	0.861	0.973	0.97	0.983	0.919	0.29238
Gene.80308_Unigene18597_All	Chlorophyll a-b binding protein CP24 10A, chloroplastic OS=Solanum lycopersicum GN=CAP10A	CAP10A	27.483	1.022	1.043	1.048	1.062	1.07	1.073	0.971	0.024499
Gene.73390_Unigene11969_All	Syntaxin-52 OS=Arabidopsis thaliana GN=SYP52	SYP52	25.758	1.11	1.182	1.194	1.078	1.087	1.028	1.092	0.03792
Gene.34623_CL3927.Contig5_All	PREDICTED: DCN1-like protein 1 [Theobroma cacao]	---	29.772	1.09			1.022			1.067
Gene.70618_Unigene9670_All	PREDICTED: uncharacterized protein LOC104588211 [Nelumbo nucifera]	---	44.588
Gene.86175_Unigene24139_All	Protein PHOTOSYSTEM I ASSEMBLY 2, chloroplastic OS=Arabidopsis thaliana GN=PSA2	PSA2	22.097	0.838			0.907			0.924
Gene.50950_CL7658.Contig2_All	Protein TPLATE OS=Arabidopsis thaliana GN=TPLATE	TPLATE	128.59	0.986	1.035	1.023	1.107	1.059	1.021	0.955	0.173722
Gene.48852_CL7167.Contig2_All	60S ribosomal protein L2, mitochondrial OS=Arabidopsis thaliana GN=RPL2	RPL2	35.781
Gene.86768_Unigene27679_All	uncharacterized protein LOC18767996 isoform X2 [Prunus persica]	---	21.802	1.002	0.996		0.935	0.987		1.04	0.28712
Gene.9736_CL726.Contig5_All	BEACH domain-containing protein C2 OS=Arabidopsis thaliana GN=BCHC2	BCHC2	323	0.994	0.98	0.935	1.164	0.996	1.233	0.857	0.08638
Gene.81430_Unigene19325_All	Uncharacterized protein At2g27730, mitochondrial OS=Arabidopsis thaliana GN=At2g27730	At2g27730	12.701	1.025	0.994	1.041	1.093	1.215	1.06	0.909	0.095961
Gene.10079_CL752.Contig1_All	Hydroquinone glucosyltransferase OS=Rauvolfia serpentina GN=AS	AS	51.42	1.021		0.94	1.063		1.198	0.867	0.191062
Gene.44560_CL6174.Contig1_All	Protein RAE1 OS=Arabidopsis thaliana GN=RAE1	RAE1	38.312	0.929	0.983	0.961	1.09	1.06	1.074	0.891	0.0032196
Gene.36868_CL4380.Contig3_All	Protein CURVATURE THYLAKOID 1C, chloroplastic OS=Arabidopsis thaliana GN=CURT1C	CURT1C	16.14	0.937	0.889	0.97	0.971	1.026	0.975	0.941	0.118235
Gene.16963_CL1423.Contig1_All	Protein CYPRO4 OS=Cynara cardunculus GN=CYPRO4	CYPRO4	71.66			1.05			0.869	1.208
Gene.85568_Unigene23044_All	PREDICTED: uncharacterized protein LOC108218637 [Daucus carota subsp. sativus]	---	26.196			1.098			1.103	0.995
Gene.5376_CL349.Contig5_All	Probable serine/threonine-protein kinase At4g35230 OS=Arabidopsis thaliana GN=At4g35230	At4g35230	143.48	0.903	0.899	0.843	0.933	0.906	0.89	0.969	0.29358
Gene.79448_Unigene17544_All	Oxysterol-binding protein-related protein 3A OS=Arabidopsis thaliana GN=ORP3A	ORP3A	50.729	0.917			1.026			0.894
Gene.48587_CL7088.Contig2_All	Probable zinc metalloprotease EGY1, chloroplastic OS=Arabidopsis thaliana GN=EGY1	EGY1	59.447	0.99	1.012	1.007	1.047	1.08	1.089	0.936	0.0083379
Gene.48519_CL7073.Contig1_All	Small nuclear ribonucleoprotein SmD3b OS=Arabidopsis thaliana GN=SMD3B	SMD3B	53.051	0.935	0.883	0.936	1.004	0.978	1.003	0.923	0.018542
Gene.38603_CL4755.Contig1_All	uncharacterized protein	---	35.418			1.069			1.122	0.953
Gene.46646_CL6698.Contig2_All	Pyruvate kinase 2, cytosolic OS=Oryza sativa subsp. japonica GN=Os12g0145700	Os12g0145700	57.458	1.075	1.019	1.097	1.068	1.138	1.167	0.946	0.182939
Gene.17290_CL1450.Contig2_All	Pyridoxal kinase OS=Arabidopsis thaliana GN=PK	PK	37.485	0.954	0.976	1.046	0.939	0.952	0.921	1.058	0.128539
Gene.5502_CL362.Contig3_All	Protein FAR1-RELATED SEQUENCE 3 OS=Arabidopsis thaliana GN=FRS3	FRS3	23.266			0.94			0.943	0.997
Gene.58515_Unigene786_All	uncharacterized protein LOC110648398 [Hevea brasiliensis]	---	31.338	0.905			0.95			0.953
Gene.83387_Unigene21114_All	Proline-rich receptor-like protein kinase PERK1 OS=Arabidopsis thaliana GN=PERK1	PERK1	60.379			0.889			0.938	0.948
Gene.58505_Unigene779_All	NAD(P)H-quinone oxidoreductase subunit T, chloroplastic OS=Arabidopsis thaliana GN=ndhT	ndhT	30.847		1.037	0.923		0.919	0.952	1.048	0.5371
Gene.49618_CL7355.Contig2_All	11-beta-hydroxysteroid dehydrogenase-like 3 OS=Arabidopsis thaliana GN=HSD3	HSD3	35.359	1.02	1.059	1.022	0.986	1.056	1.079	0.994	0.854
Gene.43944_CL5997.Contig2_All	LRR repeats and ubiquitin-like domain-containing protein At2g30105 OS=Arabidopsis thaliana GN=At2g30105	At2g30105	42.879	1.058			0.982			1.077
Gene.2915_CL173.Contig1_All	DEAD-box ATP-dependent RNA helicase 46 OS=Arabidopsis thaliana GN=RH46	RH46	55.234	0.805			1.097			0.734
Gene.38972_CL4827.Contig1_All	Fructose-bisphosphate aldolase 2, chloroplastic OS=Arabidopsis thaliana GN=FBA2	FBA2	42.53	0.965	0.987	0.98	0.982	0.987	0.972	0.997	0.7202
Gene.39623_CL4994.Contig2_All	hypothetical protein CICLE_v10012537mg [Citrus clementina]	---	28.733	0.988	0.96	0.982	0.995	0.924	0.988	1.008	0.75644
Gene.37331_CL4472.Contig3_All	Probable methyltransferase PMT9 OS=Arabidopsis thaliana GN=At5g14430	At5g14430	69.973		1.041			1.106		0.941
Gene.25525_CL2451.Contig9_All	Alpha-L-fucosidase 2 OS=Arabidopsis thaliana GN=FUC95A	FUC95A	57.052	1.169			1.017			1.149
Gene.74803_Unigene13475_All	ARF guanine-nucleotide exchange factor GNOM OS=Arabidopsis thaliana GN=GN	GN	163.77	0.979	1.045	0.992	0.963	1.069	1.191	0.936	0.38386
Gene.21159_CL1903.Contig2_All	ATP synthase subunit b', chloroplastic OS=Spinacia oleracea GN=ATPG	ATPG	21.321	0.925	0.911	0.935	0.956	0.941	0.951	0.973	0.036339
Gene.86976_Unigene29228_All	Probable LRR receptor-like serine/threonine-protein kinase At5g63710 OS=Arabidopsis thaliana GN=At5g63710	At5g63710	25.557	0.916	1.001		0.892	0.951		1.04	0.5509
Gene.87375_Unigene31251_All	DEAD-box ATP-dependent RNA helicase 21 OS=Oryza sativa subsp. japonica GN=Os03g0708600	Os03g0708600	13.318			0.904			1.116	0.81
Gene.22478_CL2077.Contig4_All	Calcium-dependent protein kinase 4 OS=Solanum tuberosum GN=CPK4	CPK4	63.989	1.026	1.056		1.083	1.187		0.917	0.21718
Gene.62132_Unigene3735_All	Protein SHOOT GRAVITROPISM 6 OS=Arabidopsis thaliana GN=SGR6	SGR6	89.714	1.149	1.16	1.058	0.994	0.96	1.045	1.123	0.039059
Gene.38167_CL4645.Contig1_All	Optic atrophy 3 protein [Theobroma cacao]	---	13.994
Gene.50220_CL7496.Contig3_All	PREDICTED: uncharacterized protein LOC104110761 isoform X1 [Nicotiana tomentosiformis]	---	96.481	0.969		1.015	0.905		0.827	1.145	0.114518
Gene.64369_Unigene5314_All	Protein TRANSPORT INHIBITOR RESPONSE 1 OS=Arabidopsis thaliana GN=TIR1	TIR1	65.144
Gene.42097_CL5566.Contig2_All	PREDICTED: phospholipid scramblase family protein C343.06c isoform X1 [Vitis vinifera]	---	43.268		1.048			0.969		1.082
Gene.73087_Unigene11765_All	Protein DMR6-LIKE OXYGENASE 2 OS=Arabidopsis thaliana GN=DLO2	DLO2	42.54	0.989	0.976	0.987	1.412	1.407	1.52	0.68	0.000116471
Gene.79484_Unigene17565_All	AP-1 complex subunit mu-2 OS=Arabidopsis thaliana GN=AP1M2	AP1M2	48.968	1.061	0.947	0.858	0.986	1.118	1.102	0.894	0.192775
Gene.53012_CL7991.Contig9_All	S-adenosylmethionine synthase 2 OS=Actinidia chinensis GN=SAM2	SAM2	39.531
Gene.26233_CL2563.Contig5_All	Nuclear-pore anchor OS=Arabidopsis thaliana GN=NUA	NUA	233.7	0.906	0.955	0.878	0.931	0.932	0.982	0.963	0.27374
Gene.43388_CL5869.Contig2_All	PREDICTED: uncharacterized protein YciO [Solanum tuberosum]	---	33.725	1.004	0.977	1.016	0.898	0.861	0.959	1.103	0.042061
Gene.60987_Unigene2967_All	SNF1-related protein kinase regulatory subunit gamma-1 OS=Arabidopsis thaliana GN=KING1	KING1	75.079	0.893	0.873	0.882	0.782	0.849	0.855	1.065	0.095336
Gene.74714_Unigene13413_All	Monosaccharide-sensing protein 2 OS=Arabidopsis thaliana GN=MSSP2	MSSP2	79.828		1.172			0.986		1.189
Gene.71211_Unigene10054_All	Pentatricopeptide repeat-containing protein At4g21190 OS=Arabidopsis thaliana GN=EMB1417	EMB1417	35.019
Gene.36686_CL4355.Contig7_All	Dynamin-like protein ARC5 OS=Arabidopsis thaliana GN=ARC5	ARC5	79.816	1.011			1.051			0.962
Gene.36283_CL4270.Contig2_All	PREDICTED: uncharacterized protein LOC109148051 [Ipomoea nil]	---	12.398
Gene.31977_CL3452.Contig2_All	Tocopherol cyclase, chloroplastic OS=Arabidopsis thaliana GN=VTE1	VTE1	57.879	0.975	0.944	0.958	0.921	0.958	0.974	1.008	0.67618
Gene.58520_Unigene790_All	ADP-ribosylation factor-like protein 8a OS=Arabidopsis thaliana GN=ARL8A	ARL8A	20.478	1.001	1.068	1.013	1.027	0.973	1.16	0.975	0.70478
Gene.65617_Unigene6161_All	Homeobox-leucine zipper protein ATHB-8 OS=Arabidopsis thaliana GN=ATHB-8	ATHB-8	22.035	0.854			1.08			0.791
Gene.2334_CL146.Contig2_All	PREDICTED: uncharacterized protein LOC100266864 isoform X1 [Vitis vinifera]	---	51.606		1.082	1.06		1.056	0.952	1.067	0.33868
Gene.13314_CL1042.Contig4_All	UDP-glucuronic acid decarboxylase 6 OS=Arabidopsis thaliana GN=UXS6	UXS6	38.458	1.05	1.097	1.072	1.073	1.021	1.009	1.037	0.179262
Gene.45388_CL6378.Contig2_All	U-box domain-containing protein 4 OS=Arabidopsis thaliana GN=PUB4	PUB4	88.78	0.936	1.577	0.829	0.884	0.821	1.376	1.085	0.80348
Gene.75283_Unigene13815_All	Protein C20orf11, putative [Ricinus communis]	---	30.628	1.039	0.994	1.09	1.13	1.089	1.164	0.923	0.070917
Gene.35824_CL4161.Contig1_All	PREDICTED: regulation of nuclear pre-mRNA domain-containing protein 2 [Vitis vinifera]	---	28.153			0.944			1.199	0.787
Gene.74858_Unigene13511_All	Probable LRR receptor-like serine/threonine-protein kinase At2g24230 OS=Arabidopsis thaliana GN=At2g24230	At2g24230	53.193
Gene.59801_Unigene2175_All	Protein BONZAI 1 OS=Arabidopsis thaliana GN=BON1	BON1	18.941
Gene.27707_CL2761.Contig1_All	Soluble inorganic pyrophosphatase 1 OS=Arabidopsis thaliana GN=PPA1	PPA1	23.132
Gene.31021_CL3301.Contig2_All	Enoyl-[acyl-carrier-protein] reductase, mitochondrial OS=Arabidopsis thaliana GN=At3g45770	At3g45770	26.589		1.13			0.982		1.151
Gene.48181_CL6981.Contig3_All	UPF0548 protein At2g17695 OS=Arabidopsis thaliana GN=At2g17695	At2g17695	23.335	0.95	0.845	0.93	0.985	0.933	0.994	0.936	0.176975
Gene.72696_Unigene11502_All	5-methyltetrahydropteroyltriglutamate--homocysteine methyltransferase OS=Catharanthus roseus GN=METE	METE	84.583	1.016	0.976	1.049	1.243	1.18	1.204	0.838	0.0023832
Gene.77143_Unigene15479_All	Rubisco accumulation factor 1.2, chloroplastic OS=Arabidopsis thaliana GN=RAF1.2	RAF1.2	40.985	0.852	0.854	0.849	1.013	1.002	1.041	0.836	0.0040963
Gene.58547_Unigene810_All	Sec-independent protein translocase protein TATC, chloroplastic OS=Arabidopsis thaliana GN=TATC	TATC	39.002
Gene.15400_CL1258.Contig5_All	Inactive beta-amylase 9 OS=Arabidopsis thaliana GN=BAM9	BAM9	45.006	0.881			1.021			0.863
Gene.9816_CL731.Contig3_All	trafficking protein particle complex subunit 5 [Jatropha curcas]	---	21.723	1.063	1.134	0.997	1.038	1.128	0.986	1.013	0.8163
Gene.39522_CL4969.Contig3_All	Probable lactoylglutathione lyase, chloroplastic OS=Arabidopsis thaliana GN=At1g67280	At1g67280	40.737	1.008	0.995	1.016	0.858	0.91	0.882	1.139	0.00193838
Gene.40129_CL5107.Contig2_All	Lipid phosphate phosphatase gamma OS=Arabidopsis thaliana GN=LPPG	LPPG	29.395
Gene.81280_Unigene19211_All	Threonine synthase, chloroplastic OS=Solanum tuberosum	---	62.19
Gene.37636_CL4535.Contig1_All	PREDICTED: FAD synthase isoform X2 [Vitis vinifera]	---	57.078	0.841	0.947	0.893	1.309	1.119	1.273	0.724	0.0055994
Gene.50596_CL7582.Contig2_All	Probable 1-acylglycerol-3-phosphate O-acyltransferase OS=Oryza sativa subsp. japonica GN=Os09g0520200	Os09g0520200	44.725
Gene.68541_Unigene8217_All	DnaJ protein ERDJ3B OS=Arabidopsis thaliana GN=ERDJ3B	ERDJ3B	38.967			0.783			1.109	0.706
Gene.44420_CL6122.Contig2_All	Filament-like plant protein 4 OS=Arabidopsis thaliana GN=FPP4	FPP4	127.84
Gene.73312_Unigene11927_All	60S ribosomal protein L23A OS=Fritillaria agrestis GN=RPL23A	RPL23A	19.988	1.041	0.915	0.847	0.668	0.742	0.954	1.186	0.21704
Gene.37325_CL4471.Contig4_All	Methionine S-methyltransferase OS=Arabidopsis thaliana GN=MMT1	MMT1	121.03	1.051	1.092	1.102	1.134	1.113	1.066	0.979	0.42748
Gene.61113_Unigene3056_All	UDP-glycosyltransferase 71A15 OS=Malus domestica GN=UGT71A15	UGT71A15	55.128	0.97	0.987	0.948	0.948	1.003	1.004	0.983	0.49158
Gene.42034_CL5554.Contig2_All	Leghemoglobin reductase OS=Vigna unguiculata GN=FLBR	FLBR	57.465
Gene.41218_CL5349.Contig1_All	Protein ACCUMULATION AND REPLICATION OF CHLOROPLASTS 3 OS=Arabidopsis thaliana GN=ARC3	ARC3	33.887
Gene.12913_CL1010.Contig2_All	Probable glutamate carboxypeptidase LAMP1 OS=Arabidopsis thaliana GN=LAMP1	LAMP1	77.408	1.048		1.011	0.854		0.938	1.149	0.108465
Gene.69857_Unigene9136_All	Uncharacterized protein At5g03900, chloroplastic OS=Arabidopsis thaliana GN=At5g03900	At5g03900	59.112	1.099	1.073	1.032	0.941	0.95	0.964	1.122	0.0042354
Gene.80720_Unigene18853_All	E3 ubiquitin-protein ligase AIP2 OS=Arabidopsis thaliana GN=AIP2	AIP2	35.316			0.879			1.273	0.69
Gene.19162_CL1686.Contig3_All	Protein high chlorophyll fluorescent 107 OS=Arabidopsis thaliana GN=HCF107	HCF107	33.678		0.883			0.984		0.897
Gene.38705_CL4774.Contig3_All	2-oxoisovalerate dehydrogenase subunit alpha 2, mitochondrial OS=Arabidopsis thaliana GN=At5g09300	At5g09300	55.055		0.944	1.013		1.262	1.178	0.802	0.04648
Gene.79549_Unigene17601_All	PREDICTED: uncharacterized protein LOC100260374 [Vitis vinifera]	---	41.49	1.053	1.034	1	0.954	0.95	0.974	1.073	0.0146175
Gene.46874_CL6748.Contig5_All	Probable protein phosphatase 2C 60 OS=Arabidopsis thaliana GN=At4g31860	At4g31860	40.199	1.083	1.098	1.09	1.086	1.021	1.138	1.008	0.80406
Gene.12669_CL986.Contig2_All	Thioredoxin H-type 2 OS=Nicotiana tabacum	---	13.252	0.975	1.026	0.998	1.036	1.032	1.035	0.966	0.146056
Gene.40015_CL5086.Contig5_All	Cellulose synthase-like protein G3 OS=Arabidopsis thaliana GN=CSLG3	CSLG3	84.867	1.083	1.139	1.09	1.128	1.143	0.964	1.024	0.6693
Gene.22621_CL2099.Contig2_All	Protein IQ-DOMAIN 32 OS=Arabidopsis thaliana GN=IQD32	IQD32	16.297			0.887			0.977	0.908
Gene.39082_CL4852.Contig4_All	60S ribosomal protein L14-2 OS=Arabidopsis thaliana GN=RPL14B	RPL14B	15.458	0.948			0.853			1.111
Gene.41076_CL5310.Contig1_All	Probable aldehyde dehydrogenase OS=Linum usitatissimum GN=FIS1	FIS1	61.986
Gene.70285_Unigene9463_All	PREDICTED: CCR4-NOT transcription complex subunit 1-like isoform X1 [Nicotiana tabacum]	---	272.59	0.969	0.958	0.969	1.106	1.11	1.082	0.878	0.000122434
Gene.69665_Unigene8992_All	Splicing factor U2af small subunit B OS=Arabidopsis thaliana GN=U2AF35B	U2AF35B	36.041
Gene.82720_Unigene20682_All	Electron transfer flavoprotein-ubiquinone oxidoreductase, mitochondrial OS=Arabidopsis thaliana GN=ETFQO	ETFQO	75.873		1.161	1.111		1.004	1.003	1.132	0.112062
Gene.38267_CL4664.Contig3_All	uncharacterized protein PFB0765w [Hevea brasiliensis]	---	39.489	1.149	0.932	1.079	1.068	1.132	0.958	1.001	0.99252
Gene.71315_Unigene10134_All	50S ribosomal protein L5, chloroplastic OS=Spinacia oleracea GN=RPL5	RPL5	30.537	0.634	0.622	0.623	0.63	0.658	0.713	0.939	0.168996
Gene.67558_Unigene7521_All	Serine/threonine-protein kinase MHK OS=Arabidopsis thaliana GN=MHK	MHK	42.754		0.89			0.465		1.914
Gene.21278_CL1918.Contig2_All	DEAD-box ATP-dependent RNA helicase 15 OS=Arabidopsis thaliana GN=RH15	RH15	38.993		0.919			1.311		0.701
Gene.83448_Unigene21143_All	Sucrose synthase OS=Solanum tuberosum	---	92.598	1.031	1.037	0.97	1.275	1.263	1.247	0.803	0.0005953
Gene.35475_CL4081.Contig4_All	Alkaline/neutral invertase CINV2 OS=Arabidopsis thaliana GN=CINV2	CINV2	63.337	1			1.113			0.898
Gene.44303_CL6095.Contig1_All	Protein SGT1 homolog OS=Oryza sativa subsp. japonica GN=SGT1	SGT1	45.905	1.061	1.048	1.028	1.091	1.149	1.062	0.95	0.110523
Gene.77744_Unigene15904_All	PREDICTED: RNA polymerase II subunit 5-mediating protein homolog isoform X6 [Juglans regia]	---	16.587			1.042			1.12	0.93
Gene.45662_CL6454.Contig3_All	Pentatricopeptide repeat-containing protein At3g22690 OS=Arabidopsis thaliana GN=PCMP-H56	PCMP-H56	58.325	0.97		0.994	1.088		1.084	0.904	0.0147195
Gene.31293_CL3340.Contig2_All	Isopentenyl-diphosphate Delta-isomerase I OS=Camptotheca acuminata GN=IPI1	IPI1	36.009	0.953	0.973	0.972	1.155	1.146	1.154	0.839	1.83276e-05
Gene.71274_Unigene10098_All	PREDICTED: stomatin-like protein 2, mitochondrial [Nicotiana tomentosiformis]	---	45.263	1.082	1.052	0.979	0.965	1.06	1.084	1.001	0.97318
Gene.74777_Unigene13460_All	Subtilisin-like protease SBT1.7 OS=Arabidopsis thaliana GN=SBT1.7	SBT1.7	80.685	1.08	1.021	1.041	1	1.108	1.11	0.976	0.57984
Gene.71406_Unigene10193_All	uncharacterized protein LOC110640368 isoform X2 [Hevea brasiliensis]	---	20.462		0.987			1.039		0.95
Gene.27499_CL2735.Contig4_All	PREDICTED: protein bem46 [Vitis vinifera]	---	35.122		1.237			1.05		1.178
Gene.13559_CL1052.Contig7_All	Elongation factor 1-alpha OS=Manihot esculenta GN=EF1	EF1	49.383	0.635	0.744	0.673	0.818	0.804	0.886	0.818	0.021483
Gene.58828_Unigene1010_All	DNA damage-repair/toleration protein DRT100 OS=Arabidopsis thaliana GN=DRT100	DRT100	39.734
Gene.66726_Unigene6939_All	Proline dehydrogenase 1, mitochondrial OS=Arabidopsis thaliana GN=POX1	POX1	53.681		0.984			1.001		0.983
Gene.23970_CL2243.Contig5_All	PREDICTED: uncharacterized protein LOC100241465 [Vitis vinifera]	---	53.001	1.17	1.022		0.979	1.004		1.105	0.2903
Gene.1582_CL95.Contig8_All	Glutathione reductase, chloroplastic (Fragment) OS=Spinacia oleracea	---	53.614	0.95	0.979	0.956	1.009	0.993	1.012	0.957	0.0158202
Gene.72691_Unigene11500_All	5-methyltetrahydropteroyltriglutamate--homocysteine methyltransferase OS=Mesembryanthemum crystallinum GN=METE	METE	89.574	1.067	1.054	1.022	0.978	0.952	0.958	1.088	0.0051014
Gene.6080_CL424.Contig3_All	Cytosolic Fe-S cluster assembly factor NBP35 OS=Arabidopsis thaliana GN=NBP35	NBP35	32.048	0.998	0.968	0.904	0.906	0.988	0.965	1.004	0.92992
Gene.43603_CL5932.Contig1_All	Chlorophyll a-b binding protein 7, chloroplastic OS=Arabidopsis thaliana GN=LHCB7	LHCB7	11.437
Gene.87150_Unigene30063_All	Dammarenediol II synthase OS=Panax ginseng GN=PNA	PNA	12.629	1.139	1.081	1.067	1.108	1.27	1.251	0.906	0.109679
Gene.19638_CL1738.Contig9_All	Cytochrome P450 81E8 OS=Medicago truncatula GN=CYP81E8	CYP81E8	50.34		1.04			0.982		1.059
Gene.8996_CL676.Contig2_All	ADP,ATP carrier protein, mitochondrial (Fragment) OS=Solanum tuberosum GN=ANT1	ANT1	42.165
Gene.71001_Unigene9914_All	RuvB-like protein 1 OS=Arabidopsis thaliana GN=RIN1	RIN1	51.474	1.084	1.108	1.02	1.005	1.001	1.043	1.053	0.138904
Gene.85725_Unigene23212_All	Probable carboxylesterase 12 OS=Arabidopsis thaliana GN=CXE12	CXE12	28.872		1.23	1.019		1.171	1.008	1.032	0.8263
Gene.37105_CL4428.Contig3_All	Probable carboxylesterase 12 OS=Arabidopsis thaliana GN=CXE12	CXE12	33.479	1.075	1.083	1.092	1.068	1.034	1.099	1.015	0.44254
Gene.35653_CL4122.Contig3_All	Chlorophyll a-b binding protein 6, chloroplastic OS=Arabidopsis thaliana GN=LHCA1	LHCA1	26.864	0.973	0.986	0.989	0.884	0.938	0.933	1.07	0.025499
Gene.16840_CL1406.Contig8_All	DEAD-box ATP-dependent RNA helicase 37 OS=Oryza sativa subsp. japonica GN=PL10A	PL10A	65.57		0.793			0.959		0.827
Gene.857_CL44.Contig6_All	Protein GIGANTEA OS=Arabidopsis thaliana GN=GI	GI	101.57
Gene.21492_CL1940.Contig2_All	SUMO-conjugating enzyme SCE1 OS=Arabidopsis thaliana GN=SCE1	SCE1	53.785		0.976	1.059		1.127	1.094	0.916	0.179419
Gene.38247_CL4659.Contig2_All	Proton pump-interactor 1 OS=Arabidopsis thaliana GN=PPI1	PPI1	61.729		0.923			0.87		1.061
Gene.31644_CL3394.Contig2_All	PREDICTED: uncharacterized protein LOC100249654 [Vitis vinifera]	---	62.934	0.984	1.011	1.003	0.945	0.934	0.89	1.083	0.0163994
Gene.47310_CL6840.Contig3_All	PREDICTED: trafficking protein particle complex subunit 4 [Vitis vinifera]	---	17.471		1.005			0.933		1.077
Gene.39454_CL4953.Contig1_All	Cytochrome b-c1 complex subunit 7-2 OS=Arabidopsis thaliana GN=QCR7-2	QCR7-2	14.835	1.061	1.042	1.052	0.96	0.959	1.049	1.063	0.10932
Gene.58458_Unigene740_All	NADH dehydrogenase [ubiquinone] 1 beta subcomplex subunit 10-B OS=Arabidopsis thaliana GN=At3g18410	At3g18410	12.031	1.056	0.999	1.011	1.029	1.009	1.109	0.974	0.4869
Gene.30529_CL3209.Contig4_All	Isoamylase 3, chloroplastic OS=Arabidopsis thaliana GN=ISA3	ISA3	48.349	0.935			1.02			0.917
Gene.77357_Unigene15617_All	Dynein 8 kDa light chain, flagellar outer arm OS=Chlamydomonas reinhardtii	---	19.994
Gene.15367_CL1254.Contig2_All	Probable transmembrane GTPase FZO-like, chloroplastic OS=Arabidopsis thaliana GN=FZL	FZL	92.252	1.064	0.985		1.001	0.999		1.024	0.65222
Gene.58434_Unigene721_All	60S ribosomal protein L32-1 OS=Arabidopsis thaliana GN=RPL32A	RPL32A	17.534
Gene.24338_CL2292.Contig4_All	WD-40 repeat-containing protein MSI4 OS=Arabidopsis thaliana GN=MSI4	MSI4	55.646	0.965	0.913	1.017	0.986	0.968	1.005	0.978	0.52872
Gene.9328_CL691.Contig5_All	Leucine--tRNA ligase, chloroplastic/mitochondrial OS=Arabidopsis thaliana GN=EMB2369	EMB2369	86.214	0.878	0.938	0.92	1.035	1.005	1.006	0.898	0.0079162
Gene.82584_Unigene20603_All	60S ribosomal protein L5, mitochondrial OS=Solanum tuberosum GN=RPL5	RPL5	30.336
Gene.10990_CL812.Contig2_All	Beta carbonic anhydrase 1, chloroplastic OS=Arabidopsis thaliana GN=BCA1	BCA1	29.169	1.037	1.045	0.963	0.955	0.984	1.045	1.02	0.61436
Gene.80304_Unigene18596_All	Cytochrome b561 and DOMON domain-containing protein At3g25290 OS=Arabidopsis thaliana GN=At3g25290	At3g25290	42.752	1.222	1.202	1.213	1.132	1.1	1.081	1.098	0.0028016
Gene.30260_CL3163.Contig2_All	PREDICTED: uncharacterized protein LOC100241220 [Vitis vinifera]	---	127.68	1.122	1.057	1.074	0.958	0.951	0.943	1.141	0.0020435
Gene.51307_CL7712.Contig1_All	Protein CLMP1 OS=Arabidopsis thaliana GN=CLMP1	CLMP1	84.635
Gene.44783_CL6226.Contig2_All	Aspartate carbamoyltransferase 1, chloroplastic OS=Pisum sativum GN=PYRB1	PYRB1	44.475	0.986	0.976		1.022	1.051		0.946	0.06622
Gene.83181_Unigene20968_All	Alanine--glyoxylate aminotransferase 2 homolog 1, mitochondrial OS=Arabidopsis thaliana GN=AGT2	AGT2	51.894	0.976	0.979	0.979	1.101	1.105	0.993	0.917	0.135482
Gene.85402_Unigene22931_All	D-3-phosphoglycerate dehydrogenase 1, chloroplastic OS=Arabidopsis thaliana GN=PGDH1	PGDH1	62.342	1.008	1.005	1.024	0.965	0.984	0.961	1.044	0.0101561
Gene.74600_Unigene13341_All	Pentatricopeptide repeat-containing protein At5g41170, mitochondrial OS=Arabidopsis thaliana GN=At5g41170	At5g41170	53.797			1.013			1.003	1.01
Gene.7400_CL516.Contig3_All	Uroporphyrinogen decarboxylase 1, chloroplastic OS=Arabidopsis thaliana GN=HEME1	HEME1	45.631	0.945	0.94	1.043	1.046	1.198	1.159	0.86	0.047537
Gene.24103_CL2265.Contig1_All	Tyrosine--tRNA ligase 1, cytoplasmic OS=Arabidopsis thaliana GN=At2g33840	At2g33840	43.355	0.967	1.034	0.981	1.107	1.113	1.096	0.899	0.0069381
Gene.30033_CL3139.Contig2_All	Photosynthetic NDH subunit of subcomplex B 2, chloroplastic OS=Arabidopsis thaliana GN=PNSB2	PNSB2	39.827	1.034	1.059	1.014	1.089	0.994	1.022	1.001	0.9693
Gene.41962_CL5543.Contig1_All	4-hydroxy-3-methylbut-2-enyl diphosphate reductase, chloroplastic OS=Oryza sativa subsp. japonica GN=ISPH	ISPH	51.795	0.965	0.973	0.968	1.071	1.059	1.079	0.906	7.7917e-05
Gene.52754_CL7943.Contig6_All	Methionine--tRNA ligase, chloroplastic/mitochondrial OS=Arabidopsis thaliana GN=OVA1	OVA1	72.34	0.97	1.014	1.018	1.071	1.053	0.996	0.962	0.22668
Gene.33671_CL3762.Contig1_All	Epimerase family protein SDR39U1 homolog, chloroplastic OS=Arabidopsis thaliana GN=GC1	GC1	39.758	0.988	1.02	1.018	0.896	0.887	0.88	1.136	0.00038064
Gene.63753_Unigene4875_All	GBF-interacting protein 1 OS=Arabidopsis thaliana GN=GIP1	GIP1	89.657			0.818			1.121	0.73
Gene.4374_CL277.Contig1_All	Casein kinase II subunit alpha-2 OS=Oryza sativa subsp. japonica GN=HD6	HD6	45.344
Gene.73381_Unigene11964_All	Probable proteasome inhibitor OS=Arabidopsis thaliana GN=At3g53970	At3g53970	33.737	1.149	1.092	1.028	0.997	1.047	1.002	1.073	0.122139
Gene.45178_CL6332.Contig1_All	uncharacterized protein LOC105155769 isoform X2 [Sesamum indicum]	---	36.827
Gene.65376_Unigene6003_All	Mitogen-activated protein kinase homolog NTF4 OS=Nicotiana tabacum GN=NTF4	NTF4	44.882			0.987			1.175	0.84
Gene.77192_Unigene15508_All	GTPase ERA-like, chloroplastic OS=Arabidopsis thaliana GN=At5g66470	At5g66470	51.724	0.9	0.807	0.781	0.87	0.886	0.875	0.946	0.31334
Gene.84658_Unigene22444_All	E3 ubiquitin-protein ligase UPL6 OS=Arabidopsis thaliana GN=UPL6	UPL6	402.41	1.011	0.938	0.972	0.996	0.904	0.931	1.032	0.42814
Gene.18015_CL1511.Contig4_All	Cyclin-dependent kinase C-1 OS=Arabidopsis thaliana GN=CDKC-1	CDKC-1	56.215			1.017			0.986	1.031
Gene.26158_CL2550.Contig10_All	Squamosa promoter-binding-like protein 14 OS=Oryza sativa subsp. japonica GN=SPL14	SPL14	52.944
Gene.55606_CL8251.Contig6_All	26S proteasome regulatory subunit 8 homolog A OS=Arabidopsis thaliana GN=RPT6A	RPT6A	51.429	0.972	0.998	1.023	1.036	1.027	1.057	0.959	0.070744
Gene.41437_CL5401.Contig2_All	Calreticulin-3 OS=Arabidopsis thaliana GN=CRT3	CRT3	50.386	0.96	0.985	0.975	1.179	1.179	1.177	0.826	0.00153669
Gene.45398_CL6380.Contig3_All	NADP-dependent glyceraldehyde-3-phosphate dehydrogenase OS=Nicotiana plumbaginifolia GN=GAPN	GAPN	56.865	0.979	1.002	1.001	1.039	1.033	1.03	0.961	0.0078229
Gene.73441_Unigene12008_All	PREDICTED: uncharacterized protein LOC108223596 [Daucus carota subsp. sativus]	---	17.869			1.155			1.047	1.103
Gene.29302_CL3022.Contig2_All	Outer envelope protein 61 OS=Arabidopsis thaliana GN=OEP61	OEP61	65.15		0.913			1.185		0.77
Gene.69298_Unigene8733_All	Proteasome subunit alpha type-4 OS=Spinacia oleracea GN=PAC1	PAC1	27.205		0.986			1.079		0.914
Gene.72804_Unigene11573_All	hypothetical protein VITISV_016468 [Vitis vinifera]	---	27.198	0.941	0.909	0.956	1.037	1.045	1.036	0.9	0.0022178
Gene.73231_Unigene11865_All	Probable methionine--tRNA ligase OS=Oryza sativa subsp. japonica GN=Os06g0508700	Os06g0508700	28.669	0.967	1.012	0.991	1.129	1.134	1.094	0.885	0.0021173
Gene.83438_Unigene21137_All	DnaJ protein homolog OS=Cucumis sativus GN=DNAJ1	DNAJ1	46.475	0.749	0.714	0.672	1.034	1.019	0.987	0.702	0.00049706
Gene.25761_CL2483.Contig13_All	G-type lectin S-receptor-like serine/threonine-protein kinase RLK1 OS=Arabidopsis thaliana GN=RLK1	RLK1	90.716			1.213			1.046	1.16
Gene.66194_Unigene6572_All	Disease resistance protein RGA2 OS=Solanum bulbocastanum GN=RGA2	RGA2	49.731		1.037			1.012		1.025
Gene.22587_CL2096.Contig1_All	Fructose-bisphosphate aldolase, cytoplasmic isozyme 1 OS=Pisum sativum	---	39.36	0.895	0.89	0.916	0.879	0.879	0.892	1.019	0.132441
Gene.79383_Unigene17504_All	Octanoyltransferase OS=Arabidopsis thaliana GN=LIP2	LIP2	27.851	0.99	0.788		1.209	0.954		0.822	0.35656
Gene.13806_CL1084.Contig1_All	Ketol-acid reductoisomerase, chloroplastic OS=Spinacia oleracea GN=AHRI	AHRI	63.052	0.991	0.972	0.984	0.999	0.995	0.998	0.985	0.058416
Gene.53003_CL7991.Contig6_All	S-adenosylmethionine synthase 2 OS=Vitis vinifera GN=METK2	METK2	44.262
Gene.44659_CL6198.Contig2_All	Trafficking protein particle complex II-specific subunit 120 homolog OS=Arabidopsis thaliana GN=TRS120	TRS120	101.34	1.064		0.982	1.098		1.161	0.906	0.178702
Gene.58084_Unigene489_All	Protein WVD2-like 1 OS=Arabidopsis thaliana GN=WDL1	WDL1	37.483		0.89			0.995		0.894
Gene.33609_CL3749.Contig3_All	2-methyl-6-phytyl-1,4-hydroquinone methyltransferase, chloroplastic OS=Spinacia oleracea	---	37.427	0.888	0.847	0.923	0.97	0.942	0.999	0.913	0.038657
Gene.87344_Unigene31209_All	Alpha-galactosidase 3 OS=Arabidopsis thaliana GN=AGAL3	AGAL3	35.406	1.121	0.952	0.976	1.031	1.034	1.105	0.962	0.50188
Gene.11667_CL872.Contig3_All	PREDICTED: uncharacterized protein LOC100256489 [Vitis vinifera]	---	65.67			0.904			1.397	0.647
Gene.42257_CL5615.Contig2_All	Amidophosphoribosyltransferase 2, chloroplastic OS=Arabidopsis thaliana GN=ASE2	ASE2	66.34	1.011	1.006	0.909	1.058	0.983	0.96	0.975	0.60216
Gene.36819_CL4373.Contig5_All	Ras-related protein RABA2a OS=Arabidopsis thaliana GN=RABA2A	RABA2A	23.859	1.033	1.082	1.015	1.183	1.132	1.183	0.895	0.0098429
Gene.38216_CL4653.Contig2_All	PREDICTED: putative uridine kinase C227.14 isoform X2 [Nicotiana sylvestris]	---	34.587	1.133	1.126	1.108	0.987	0.991	1.016	1.125	0.00047648
Gene.51325_CL7719.Contig2_All	MO25-like protein At2g03410 OS=Arabidopsis thaliana GN=At2g03410	At2g03410	39.505	1.07	1.162	1.045	0.99	0.981	1.013	1.098	0.050696
Gene.71086_Unigene9974_All	Basic blue protein OS=Cucumis sativus	---	15.884	0.772	0.823	0.82	1.034	1.197	1.151	0.714	0.0022812
Gene.66146_Unigene6542_All	Photosystem I P700 chlorophyll a apoprotein A1 OS=Coffea arabica GN=psaA	psaA	83.322	1.15	1.156	1.143	1.006	1.011	1.016	1.137	3.87e-06
Gene.62370_Unigene3920_All	Cellulose synthase-like protein H2 OS=Oryza sativa subsp. indica GN=CSLH2	CSLH2	61.75
Gene.85336_Unigene22896_All	40S ribosomal protein S15 OS=Oryza sativa subsp. japonica GN=RPS15	RPS15	17.106	0.913	0.943	0.899	0.904	0.838	0.91	1.039	0.26706
Gene.33100_CL3669.Contig2_All	2-hydroxyisoflavanone dehydratase OS=Glycyrrhiza echinata GN=HIDM	HIDM	37.401	1.061	1.04	1.023	0.831	0.968	0.971	1.128	0.079398
Gene.73584_Unigene12104_All	Exocyst complex component EXO70B2 OS=Arabidopsis thaliana GN=EXO70B2	EXO70B2	69.525	0.985	1.043	1.026	1.008	1.087	1.041	0.974	0.396
Gene.29510_CL3058.Contig1_All	rRNA biogenesis protein RRP5 OS=Arabidopsis thaliana GN=RRP5	RRP5	43.147	0.84	0.923	0.896	0.959	0.946	0.962	0.927	0.054722
Gene.30921_CL3281.Contig5_All	Protein CROWDED NUCLEI 1 OS=Arabidopsis thaliana GN=CRWN1	CRWN1	129.85	0.929	0.839	0.865	0.934	0.875	0.942	0.957	0.3108
Gene.68157_Unigene7925_All	Probable serine/threonine-protein kinase PBL19 OS=Arabidopsis thaliana GN=PBL19	PBL19	45.043			0.961			1.142	0.842
Gene.39554_CL4976.Contig1_All	Formin-like protein 13 OS=Arabidopsis thaliana GN=FH13	FH13	13.184			0.946			0.844	1.121
Gene.68764_Unigene8385_All	Extradiol ring-cleavage dioxygenase OS=Arabidopsis thaliana GN=LIGB	LIGB	35.37			1.2			1.139	1.054
Gene.14512_CL1167.Contig1_All	Casein kinase 1-like protein HD16 OS=Oryza sativa subsp. japonica GN=HD16	HD16	65.576
Gene.58708_Unigene908_All	Peroxisomal membrane protein 11-4 OS=Oryza sativa subsp. indica GN=PEX11-4	PEX11-4	25.402		1.026	0.968		0.921	0.943	1.07	0.1662
Gene.74175_Unigene12855_All	DnaJ protein homolog OS=Cucumis sativus GN=DNAJ1	DNAJ1	12.749
Gene.10971_CL811.Contig8_All	Auxin response factor 19 OS=Oryza sativa subsp. japonica GN=ARF19	ARF19	188.37
Gene.11369_CL836.Contig9_All	Coiled-coil domain-containing protein SCD2 OS=Arabidopsis thaliana GN=SCD2	SCD2	61.421		0.957			1.1		0.87
Gene.19418_CL1714.Contig2_All	hypothetical protein CICLE_v10021857mg [Citrus clementina]	---	11.571			0.954			0.826	1.155
Gene.70260_Unigene9441_All	Protein TIC 22, chloroplastic OS=Pisum sativum GN=TIC22	TIC22	30.956			1.091			0.951	1.147
Gene.50283_CL7514.Contig2_All	Chlorophyllide a oxygenase, chloroplastic OS=Oryza sativa subsp. japonica GN=CAO	CAO	62.538	0.998	0.925	0.863	1.024	1.136	0.947	0.897	0.184115
Gene.75217_Unigene13762_All	Thylakoid lumenal protein TL20.3, chloroplastic OS=Arabidopsis thaliana GN=TL20.3	TL20.3	31.169	1.091	1.08	1.06	1.004	0.984	0.988	1.086	0.00140433
Gene.46493_CL6671.Contig2_All	Protein DEFECTIVE IN MERISTEM SILENCING 3 OS=Arabidopsis thaliana GN=DMS3	DMS3	41.294	0.985			1.241			0.794
Gene.58606_Unigene845_All	NAD(P)H-quinone oxidoreductase subunit S, chloroplastic OS=Arabidopsis thaliana GN=ndhS	ndhS	26.355	0.999	0.998	0.979	0.956	0.963	0.951	1.037	0.0085213
Gene.81348_Unigene19264_All	60S ribosomal protein L26-1 OS=Arabidopsis thaliana GN=RPL26A	RPL26A	16.613	0.991	1.007	1.005	0.93	1.013	0.919	1.049	0.189943
Gene.38593_CL4751.Contig5_All	Serine/arginine-rich splicing factor RSZ22A OS=Arabidopsis thaliana GN=RSZ22A	RSZ22A	52.511
Gene.7960_CL574.Contig4_All	Ribose-phosphate pyrophosphokinase 1 OS=Spinacia oleracea GN=PRS1	PRS1	49.302	1.031	0.819	1.129	1.096	1.136	1.14	0.883	0.30242
Gene.27346_CL2707.Contig3_All	Carotenoid 9,10(9',10')-cleavage dioxygenase 1 OS=Pisum sativum GN=CCD1	CCD1	61.476	0.965	0.985	0.992	1.036	1.061	1.059	0.932	0.00338
Gene.77408_Unigene15662_All	NAD(P)H-quinone oxidoreductase subunit L, chloroplastic OS=Arabidopsis thaliana GN=ndhL	ndhL	22.744	0.92		1.033	0.917		0.861	1.098	0.295
Gene.85491_Unigene22976_All	Subtilisin-like protease SBT1.4 OS=Arabidopsis thaliana GN=SBT1.4	SBT1.4	84.592	1.129	1.089	1.164	1.131	1.17	1.116	0.99	0.68328
Gene.22454_CL2071.Contig3_All	Probable ion channel CASTOR OS=Oryza sativa subsp. japonica GN=Os03g0843600	Os03g0843600	96.089	1.031	0.981	0.971	1.031	0.992	1.001	0.986	0.56074
Gene.73566_Unigene12095_All	Formin-like protein 14 OS=Oryza sativa subsp. japonica GN=FH14	FH14	34.522	1.05	1.055	1.104	1.104	1.11	1.095	0.97	0.13354
Gene.13909_CL1098.Contig2_All	Chalcone synthase OS=Vitis vinifera GN=CHS	CHS	42.63	0.756	0.851	0.825	1.783	1.597	1.714	0.477	0.000101342
Gene.79711_Unigene17724_All	hypothetical protein CICLE_v10032728mg [Citrus clementina]	---	25.74
Gene.43332_CL5852.Contig3_All	Proliferating cell nuclear antigen OS=Nicotiana tabacum GN=PCNA	PCNA	36.663	1.091	1.122	1.14	0.977	0.993	0.983	1.135	0.00075647
Gene.81544_Unigene19383_All	Fructose-bisphosphate aldolase 6, cytosolic OS=Arabidopsis thaliana GN=FBA6	FBA6	41.167	1.043	1.048	1.058	1.058	1.071	1.065	0.986	0.060762
Gene.26826_CL2621.Contig6_All	Beta-galactosidase 9 OS=Arabidopsis thaliana GN=BGAL9	BGAL9	99.173	1.007	1.032	1.035	0.95	1.007	0.95	1.057	0.057641
Gene.49786_CL7382.Contig2_All	Leucine-rich repeat extensin-like protein 6 OS=Arabidopsis thaliana GN=LRX6	LRX6	20.447		1.085	1.11		0.969	1.004	1.113	0.036881
Gene.63269_Unigene4547_All	Serine/threonine-protein kinase STY46 OS=Arabidopsis thaliana GN=STY46	STY46	64.376			1.022			1.126	0.908
Gene.44299_CL6093.Contig2_All	PREDICTED: uncharacterized protein LOC108214029 [Daucus carota subsp. sativus]	---	36.461			0.961			1.059	0.907
Gene.80537_Unigene18753_All	Flowering time control protein FPA OS=Arabidopsis thaliana GN=FPA	FPA	115.11	1.004		1.028	1.072		0.948	1.006	0.91288
Gene.46719_CL6709.Contig2_All	PREDICTED: uncharacterized protein LOC100262578 [Vitis vinifera]	---	145.59
Gene.62567_Unigene4067_All	Cytochrome b6-f complex subunit 4 OS=Solanum lycopersicum GN=petD	petD	18.994	0.891	1.009	0.906	0.941	0.868	0.972	1.009	0.87636
Gene.81529_Unigene19374_All	Protein ROOT HAIR DEFECTIVE 3 OS=Arabidopsis thaliana GN=RHD3	RHD3	97.543	1.028	1.035	1.008	1.142	1.227	1.183	0.865	0.0028216
Gene.12462_CL965.Contig1_All	Protein IN2-1 homolog B OS=Oryza sativa subsp. japonica GN=GSTZ5	GSTZ5	33.499	0.951		0.975	0.976		0.933	1.009	0.75898
Gene.36_CL4.Contig2_All	Heterogeneous nuclear ribonucleoprotein Q OS=Arabidopsis thaliana GN=LIF2	LIF2	65.502	0.999	0.982	0.969	1.021	1.085	1.061	0.931	0.023417
Gene.87125_Unigene29963_All	NO-associated protein 1, chloroplastic/mitochondrial OS=Arabidopsis thaliana GN=NOA1	NOA1	31.926	0.859	0.892		0.866	0.956		0.961	0.54056
Gene.30374_CL3178.Contig4_All	Peptidyl-prolyl cis-trans isomerase FKBP20-1 OS=Arabidopsis thaliana GN=FKBP20-1	FKBP20-1	20.277
Gene.73480_Unigene12033_All	50S ribosomal protein L13, chloroplastic OS=Arabidopsis thaliana GN=RPL13	RPL13	26.397	0.931	0.905	0.934	0.929	0.924	0.891	1.009	0.59566
Gene.51380_CL7730.Contig3_All	PREDICTED: uncharacterized protein LOC109211431 [Nicotiana attenuata]	---	16.794	1.074			1.058			1.015
Gene.75148_Unigene13705_All	Probable U6 snRNA-associated Sm-like protein LSm4 OS=Nicotiana tabacum	---	16.241			0.891			0.937	0.951
Gene.77237_Unigene15531_All	Probable mitochondrial adenine nucleotide transporter BTL1 OS=Arabidopsis thaliana GN=At3g20240	At3g20240	34.578
Gene.86408_Unigene25623_All	RNA-binding protein 1 OS=Arabidopsis thaliana GN=RBP1	RBP1	40.828	0.939	0.928	0.917	0.937	0.954	1.033	0.952	0.191925
Gene.10553_CL779.Contig2_All	Peroxisomal membrane protein PEX14 OS=Arabidopsis thaliana GN=PEX14	PEX14	59.284	1.044	0.992	1.043	1.023	1.072	1.034	0.984	0.50302
Gene.32615_CL3579.Contig1_All	Cysteine proteinase inhibitor 1 OS=Actinidia deliciosa	---	14.078	1.062			0.988			1.075
Gene.40913_CL5265.Contig2_All	Protein NUCLEAR FUSION DEFECTIVE 4 OS=Arabidopsis thaliana GN=NFD4	NFD4	60.497
Gene.35604_CL4113.Contig2_All	putative hydrolase C777.06c [Helianthus annuus]	---	18.151
Gene.87906_Unigene34315_All	Protein Iojap, chloroplastic OS=Arabidopsis thaliana GN=IJ	IJ	20.434
Gene.2237_CL132.Contig1_All	unnamed protein product [Coffea canephora]	---	11.73	0.596			0.712			0.837
Gene.32911_CL3637.Contig2_All	Fatty-acid-binding protein 1 OS=Arabidopsis thaliana GN=FAP1	FAP1	32.563			0.999			1.176	0.849
Gene.76589_Unigene15142_All	Cysteine desulfurase 1, chloroplastic OS=Arabidopsis thaliana GN=NFS2	NFS2	55.49	0.945	0.895	0.914	0.919	0.958	0.944	0.976	0.29316
Gene.77724_Unigene15885_All	ADP-ribosylation factor 2-A OS=Arabidopsis thaliana GN=ARF2-A	ARF2-A	23.279
Gene.76089_Unigene14799_All	F-box protein FBW2 OS=Arabidopsis thaliana GN=FBW2	FBW2	34.592			0.538			1.396	0.385
Gene.74906_Unigene13545_All	PREDICTED: uncharacterized protein LOC18602546 [Theobroma cacao]	---	39.216
Gene.51923_CL7823.Contig5_All	PREDICTED: uncharacterized protein LOC100264883 isoform X4 [Vitis vinifera]	---	31.013			1.004			0.955	1.051
Gene.39785_CL5032.Contig2_All	Mitogen-activated protein kinase homolog MMK2 OS=Medicago sativa GN=MMK2	MMK2	37.891	1.044			1.008			1.036
Gene.16595_CL1393.Contig2_All	Vacuolar protein sorting-associated protein 28 homolog 2 OS=Arabidopsis thaliana GN=VPS28-2	VPS28-2	23.501
Gene.45640_CL6448.Contig2_All	Transcription initiation factor TFIID subunit 5 OS=Arabidopsis thaliana GN=TAF5	TAF5	83.476	1	1.048	1.022	1.006	0.998	0.98	1.029	0.144078
Gene.77254_Unigene15545_All	30S ribosomal protein S20, chloroplastic OS=Arabidopsis thaliana GN=RPS20	RPS20	20.16
Gene.22760_CL2117.Contig2_All	phosphatidylglycerol/phosphatidylinositol transfer protein precursor [Camellia sinensis]	---	16.931	0.943	0.94	0.925	1.126	1.05	1.106	0.856	0.0020372
Gene.77390_Unigene15646_All	Uroporphyrinogen-III synthase, chloroplastic OS=Arabidopsis thaliana GN=UROS	UROS	33.779	1.03	1.001	1.051	1.166	1.181	1.104	0.893	0.0107776
Gene.39768_CL5027.Contig2_All	G-type lectin S-receptor-like serine/threonine-protein kinase At1g34300 OS=Arabidopsis thaliana GN=At1g34300	At1g34300	89.374		1.035			0.919		1.126
Gene.40334_CL5144.Contig2_All	Dicarboxylate transporter 2.1, chloroplastic OS=Arabidopsis thaliana GN=DIT2-1	DIT2-1	51.149	1.031	1.139	1.03	1.015	1.071	1.032	1.026	0.53448
Gene.36987_CL4405.Contig2_All	4-hydroxy-tetrahydrodipicolinate reductase 2, chloroplastic OS=Arabidopsis thaliana GN=DAPB2	DAPB2	36.726	1.01	1.007	1.008	1.044	1.007	1.015	0.987	0.34844
Gene.77351_Unigene15613_All	hypothetical protein CCACVL1_29824 [Corchorus capsularis]	---	30.592
Gene.83092_Unigene20910_All	Serine racemase OS=Arabidopsis thaliana GN=SR	SR	35.458	0.937	0.98	1.014	1.014	1.058	0.953	0.969	0.4581
Gene.52545_CL7924.Contig1_All	CDP-diacylglycerol--serine O-phosphatidyltransferase 1 OS=Arabidopsis thaliana GN=PSS1	PSS1	49.946
Gene.7077_CL483.Contig2_All	NADPH--cytochrome P450 reductase OS=Vigna radiata var. radiata	---	76.066			1.044			1.043	1.001
Gene.79291_Unigene17432_All	Probable ribosomal protein S11, mitochondrial OS=Arabidopsis thaliana GN=NFD3	NFD3	29.944
Gene.36291_CL4275.Contig1_All	N-terminal acetyltransferase B complex auxiliary subunit NAA25 OS=Arabidopsis thaliana GN=NAA25	NAA25	26.659
Gene.11834_CL896.Contig3_All	Probable 2-oxoglutarate-dependent dioxygenase At5g05600 OS=Arabidopsis thaliana GN=At5g05600	At5g05600	40.27		1.322	1.376		1.031	0.836	1.445	0.072855
Gene.42268_CL5619.Contig2_All	uncharacterized protein LOC110631917 [Hevea brasiliensis]	---	37.94	0.934	0.963	0.941	1.003	1.01	1.039	0.93	0.0068601
Gene.13459_CL1048.Contig13_All	Deacetoxyvindoline 4-hydroxylase OS=Catharanthus roseus GN=D4H	D4H	42.5		0.828			1		0.828
Gene.40257_CL5127.Contig2_All	PREDICTED: conserved oligomeric Golgi complex subunit 6 [Vitis vinifera]	---	77.161	1.038			1.19			0.872
Gene.70075_Unigene9299_All	Nudix hydrolase 9 OS=Arabidopsis thaliana GN=NUDT9	NUDT9	34.075		0.93			0.906		1.026
Gene.84990_Unigene22665_All	Glucose-6-phosphate 1-dehydrogenase 4, chloroplastic OS=Arabidopsis thaliana GN=At1g09420	At1g09420	76.713
Gene.46623_CL6693.Contig2_All	Histone deacetylase 14 OS=Arabidopsis thaliana GN=HDA14	HDA14	46.598	1.06	0.973	1.074	0.949	0.939	1.001	1.075	0.120922
Gene.42759_CL5716.Contig2_All	Pectin acetylesterase 12 OS=Arabidopsis thaliana GN=PAE12	PAE12	46.072	0.943	0.945	0.964	0.919	0.919	0.943	1.026	0.085278
Gene.79292_Unigene17433_All	Calcium-binding protein CAST OS=Solanum tuberosum	---	22.457			0.846			1.386	0.61
Gene.37462_CL4501.Contig4_All	26S proteasome regulatory subunit 7 OS=Prunus persica GN=RPT1	RPT1	47.672	0.985	1.003	1.001	1.042	0.992	1.107	0.952	0.2059
Gene.49426_CL7317.Contig2_All	Early nodulin-like protein 3 OS=Arabidopsis thaliana GN=At5g25090	At5g25090	12.71	1.2	1.191	1.16	0.985	1.069	1.095	1.128	0.022816
Gene.16192_CL1343.Contig2_All	Basic endochitinase A OS=Secale cereale GN=rsca	rsca	37.774
Gene.83603_Unigene21256_All	Auxin-binding protein ABP19a OS=Prunus persica GN=ABP19A	ABP19A	23.337	1.112	1.13	1.159	1.059	1.087	1.095	1.049	0.037784
Gene.29884_CL3119.Contig2_All	Multifunctional methyltransferase subunit TRM112-like protein At1g22270 OS=Arabidopsis thaliana GN=At1g22270	At1g22270	13.575			0.964			1.092	0.883
Gene.30257_CL3162.Contig5_All	7-deoxyloganetic acid glucosyltransferase OS=Catharanthus roseus GN=UGT709C2	UGT709C2	56.43		0.969			1.029		0.942
Gene.64700_Unigene5551_All	Outer envelope pore protein 16-3, chloroplastic/mitochondrial OS=Arabidopsis thaliana GN=OEP163	OEP163	16.995	1.009	1.04	1.014	0.948	1.018	0.953	1.049	0.121219
Gene.32274_CL3509.Contig2_All	60S ribosomal protein L27-3 OS=Arabidopsis thaliana GN=RPL27C	RPL27C	15.607		1.114			1.015		1.098
Gene.73117_Unigene11785_All	Ras-related protein RIC1 OS=Oryza sativa subsp. japonica GN=RIC1	RIC1	29.211	1.025	1.062	1.012	1.15	1.029	1.093	0.947	0.2034
Gene.77525_Unigene15745_All	Pectinesterase inhibitor 10 OS=Arabidopsis thaliana GN=PMEI10	PMEI10	32.881	1.203	1.222	1.11	1.206	1.246	1.153	0.981	0.62068
Gene.85737_Unigene23228_All	Germin-like protein subfamily 2 member 4 OS=Arabidopsis thaliana GN=GLP10	GLP10	15.524	1.007	0.977	1.018	1.116	1.039	1.079	0.928	0.036721
Gene.75520_Unigene13960_All	Probable LRR receptor-like serine/threonine-protein kinase At1g67720 OS=Arabidopsis thaliana GN=At1g67720	At1g67720	28.154	1.095	1.056		1.174	1.103		0.945	0.25724
Gene.36373_CL4294.Contig1_All	Probable ubiquitin-conjugating enzyme E2 18 OS=Arabidopsis thaliana GN=UBC18	UBC18	19.007	0.955		1.016	0.973		0.996	1.001	0.98708
Gene.29924_CL3123.Contig4_All	Polyadenylate-binding protein 8 OS=Arabidopsis thaliana GN=PAB8	PAB8	71.611	1.036	1.011		0.999	1.092		0.979	0.70232
Gene.81572_Unigene19398_All	Purine-uracil permease NCS1 OS=Arabidopsis thaliana GN=NCS1	NCS1	64.982
Gene.70178_Unigene9385_All	Topless-related protein 3 OS=Arabidopsis thaliana GN=TPR3	TPR3	125.02	0.896	0.946	0.949	1.06	1.098	1.081	0.862	0.0021768
Gene.28690_CL2922.Contig2_All	ATPase 10, plasma membrane-type OS=Arabidopsis thaliana GN=AHA10	AHA10	104.41
Gene.32542_CL3557.Contig3_All	60S ribosomal protein L7-2 OS=Arabidopsis thaliana GN=RPL7B	RPL7B	28.253	0.982	0.988	0.963	1.086	1.046	1.031	0.927	0.0121448
Gene.58854_Unigene1033_All	Ubiquinol oxidase 3, mitochondrial OS=Arabidopsis thaliana GN=AOX3	AOX3	38.756
Gene.50067_CL7461.Contig8_All	Inactive LRR receptor-like serine/threonine-protein kinase BIR2 OS=Arabidopsis thaliana GN=BIR2	BIR2	65.864		1.08	1.102		0.908	1.037	1.122	0.22336
Gene.4207_CL260.Contig25_All	Ubiquitin carboxyl-terminal hydrolase 6 OS=Arabidopsis thaliana GN=UBP6	UBP6	54.328	0.971	0.947	0.887	1.005	1.029	1.025	0.917	0.035324
Gene.71314_Unigene10133_All	ADP-ribosylation factor-like protein 2 OS=Arabidopsis thaliana GN=ARL2	ARL2	22.68		1.001			1.092		0.917
Gene.15799_CL1302.Contig1_All	SKP1-like protein 1A OS=Arabidopsis thaliana GN=SKP1A	SKP1A	15.687	1.087	1.067	1.091	1.141	1.129	1.135	0.953	0.0030639
Gene.54475_CL8137.Contig4_All	Protein ACTIVITY OF BC1 COMPLEX KINASE 7, chloroplastic OS=Arabidopsis thaliana GN=ABC1K7	ABC1K7	47.248			0.817			1.137	0.719
Gene.27182_CL2676.Contig3_All	UDP-glucose 4-epimerase GEPI48 OS=Cyamopsis tetragonoloba	---	38.099	1.101	1.092	1.103	0.979	0.947	0.988	1.131	0.00073958
Gene.19396_CL1710.Contig3_All	DnaJ protein ERDJ3B OS=Arabidopsis thaliana GN=ERDJ3B	ERDJ3B	25.424	0.771	0.744		1.079	1.162		0.676	0.0108799
Gene.85010_Unigene22678_All	PREDICTED: uncharacterized protein LOC100267325 [Vitis vinifera]	---	27.787		0.964	1.005		1.018	1.036	0.959	0.2011
Gene.24564_CL2322.Contig2_All	Diacylglycerol kinase 7 OS=Arabidopsis thaliana GN=DGK7	DGK7	52.426	1.053		1.082	1.228		1.179	0.887	0.039298
Gene.87722_Unigene33459_All	ATP-dependent Clp protease proteolytic subunit 6, chloroplastic OS=Arabidopsis thaliana GN=CLPP6	CLPP6	22.307		0.829	0.925		0.999	1.102	0.835	0.13318
Gene.43998_CL6013.Contig2_All	Transcription elongation factor TFIIS OS=Arabidopsis thaliana GN=TFIIS	TFIIS	116.34		0.851			0.921		0.924
Gene.28315_CL2860.Contig1_All	Chlorophyll a-b binding protein 2.1, chloroplastic OS=Arabidopsis thaliana GN=LHCB2.1	LHCB2.1	22.357	1.065	1.051		1.023	0.958		1.068	0.185657
Gene.45845_CL6493.Contig1_All	unnamed protein product [Coffea canephora]	---	36.911	1.011	1.109	0.953	1.141	1.199	1.185	0.872	0.040619
Gene.12463_CL965.Contig3_All	Protein IN2-1 homolog B OS=Oryza sativa subsp. japonica GN=GSTZ5	GSTZ5	34.065
Gene.25505_CL2449.Contig1_All	PREDICTED: haloacid dehalogenase-like hydrolase domain-containing protein 3 isoform X2 [Vitis vinifera]	---	12.08		1.031	0.996		0.858	1.038	1.069	0.53854
Gene.15707_CL1291.Contig3_All	Omega-6 fatty acid desaturase, chloroplastic OS=Brassica napus	---	29.392
Gene.23794_CL2220.Contig3_All	Gallate 1-beta-glucosyltransferase OS=Quercus robur GN=UGT84A13	UGT84A13	29.83	0.832		0.852	1.416		1.67	0.546	0.0186153
Gene.34904_CL3980.Contig3_All	exportin-4 [Manihot esculenta]	---	128.66	1.02	0.917		0.997	0.927		1.007	0.93456
Gene.57457_Unigene60_All	Scarecrow-like protein 33 OS=Arabidopsis thaliana GN=SCL33	SCL33	83.551
Gene.7735_CL557.Contig3_All	60S ribosomal protein L11-1 OS=Arabidopsis thaliana GN=RPL11A	RPL11A	20.831	0.956	0.978	0.951	0.977	0.932	0.951	1.009	0.61388
Gene.77654_Unigene15820_All	Kaempferol 3-O-beta-D-galactosyltransferase OS=Petunia hybrida	---	49.575	0.967	1.07		1.303	1.532		0.719	0.075043
Gene.34899_CL3980.Contig1_All	unnamed protein product, partial [Vitis vinifera]	---	103.05
Gene.50179_CL7488.Contig1_All	V-type proton ATPase subunit B 1 OS=Gossypium hirsutum	---	54.198	1.098	1.122	1.09	1.116	1.03	1.102	1.019	0.50168
Gene.8995_CL676.Contig1_All	ADP,ATP carrier protein, mitochondrial (Fragment) OS=Solanum tuberosum GN=ANT1	ANT1	45.894	0.812	0.861	0.839	1.003	0.955	0.956	0.862	0.003178
Gene.16301_CL1355.Contig3_All	Heat shock 70 kDa protein, mitochondrial OS=Phaseolus vulgaris	---	72.939
Gene.37435_CL4492.Contig7_All	Glutamate--glyoxylate aminotransferase 2 OS=Arabidopsis thaliana GN=GGAT2	GGAT2	53.394	0.831	0.832	0.831	0.869	0.859	0.88	0.956	0.023619
Gene.2052_CL126.Contig4_All	Beta-amyrin 28-oxidase OS=Panax ginseng	---	55.451
Gene.61937_Unigene3608_All	Sulfated surface glycoprotein 185 OS=Volvox carteri	---	19.042	0.931			0.914			1.019
Gene.76192_Unigene14906_All	Polyubiquitin 3 OS=Oryza sativa subsp. japonica GN=UBQ3	UBQ3	14.673		0.71			0.591		1.201
Gene.9670_CL718.Contig1_All	Blue-light photoreceptor PHR2 OS=Arabidopsis thaliana GN=PHR2	PHR2	50.428	1.018			1.035			0.984
Gene.22079_CL2032.Contig2_All	Splicing factor U2af large subunit A OS=Nicotiana plumbaginifolia GN=U2AF65A	U2AF65A	39.166	0.932		1.089	0.924		1.043	1.027	0.8175
Gene.43592_CL5930.Contig2_All	COMPASS-like H3K4 histone methylase component WDR5B OS=Arabidopsis thaliana GN=WDR5B	WDR5B	64.533	1.006	1.026		1.108	1.112		0.915	0.0125374
Gene.1392_CL81.Contig1_All	U2 small nuclear ribonucleoprotein B'' OS=Arabidopsis thaliana GN=U2B''	U2B''	26.214		1.18			0.931		1.267
Gene.21962_CL2014.Contig3_All	Copper chaperone for superoxide dismutase, chloroplastic/cytosolic OS=Arabidopsis thaliana GN=CCS	CCS	35.64	0.856	0.847	0.856	1.122	1.174	1.119	0.749	5.7601e-05
Gene.8475_CL636.Contig4_All	Protein argonaute MEL1 OS=Oryza sativa subsp. japonica GN=MEL1	MEL1	104.87	0.991		0.927	1.104		1.216	0.827	0.083959
Gene.33972_CL3810.Contig2_All	2-methylene-furan-3-one reductase OS=Solanum lycopersicum GN=EO	EO	40.773	0.999	0.963		0.965	0.936		1.032	0.3173
Gene.36495_CL4319.Contig2_All	Heparanase-like protein 1 OS=Arabidopsis thaliana GN=At5g07830	At5g07830	59.892	1.04	1.069	1.041	0.929	1.018	1.075	1.042	0.37712
Gene.74784_Unigene13464_All	Aspartate--tRNA ligase 2, cytoplasmic OS=Arabidopsis thaliana GN=IBI1	IBI1	62.546	0.779	1.116	1.167	1.466	0.999	0.978	0.889	0.56498
Gene.85264_Unigene22852_All	Glyoxylate/hydroxypyruvate reductase HPR3 OS=Arabidopsis thaliana GN=HPR3	HPR3	38.617		0.859			1.24		0.693
Gene.15362_CL1253.Contig3_All	uncharacterized protein LOC110659451 [Hevea brasiliensis]	---	17.084	1.15	1.085	1.162	1.019	1.021	1.084	1.087	0.04668
Gene.42455_CL5657.Contig2_All	Zinc finger CCCH domain-containing protein 30 OS=Arabidopsis thaliana GN=At2g41900	At2g41900	79.293		0.863			0.967		0.892
Gene.85068_Unigene22710_All	Methylthioribose-1-phosphate isomerase OS=Nicotiana tabacum GN=CIG2	CIG2	40.358	1.009	1.052	0.984	1.092	1.041	1.092	0.944	0.084222
Gene.77037_Unigene15420_All	PREDICTED: putative G3BP-like protein isoform X1 [Nicotiana attenuata]	---	51.76	0.861	0.847	0.848	1.013	1.07	0.964	0.839	0.0046371
Gene.7837_CL561.Contig6_All	KH domain-containing protein HEN4 OS=Arabidopsis thaliana GN=HEN4	HEN4	62.186	1.103	1.046	1.09	1.084	1.073	1.071	1.003	0.8576
Gene.42752_CL5714.Contig1_All	Coatomer subunit zeta-1 OS=Arabidopsis thaliana GN=At1g60970	At1g60970	14.998	0.929	1.014	0.999	0.996	1.02	0.957	0.99	0.7573
Gene.71260_Unigene10087_All	Adenine phosphoribosyltransferase 5 OS=Arabidopsis thaliana GN=APT5	APT5	20.3	1.212	1.184	1.181	1.031	1.023	0.984	1.177	0.00059971
Gene.79560_Unigene17607_All	3-oxoacyl-[acyl-carrier-protein] reductase, chloroplastic OS=Cuphea lanceolata GN=CLKR27	CLKR27	34.91	1.022	1.037	1	1.132	1.049	1.11	0.93	0.044537
Gene.13726_CL1066.Contig11_All	PREDICTED: pinin [Ipomoea nil]	---	29.763
Gene.83384_Unigene21111_All	Dolichyl-diphosphooligosaccharide--protein glycosyltransferase subunit 1A OS=Arabidopsis thaliana GN=OST1A	OST1A	68.609	0.947	0.948	1.008	1.184	1.139	1.085	0.852	0.007981
Gene.38758_CL4786.Contig2_All	Probable plastidic glucose transporter 1 OS=Arabidopsis thaliana GN=At1g05030	At1g05030	35.633	0.97			0.948			1.023
Gene.40918_CL5266.Contig4_All	Uridine nucleosidase 1 OS=Arabidopsis thaliana GN=URH1	URH1	35.671
Gene.51309_CL7712.Contig2_All	Protein CLMP1 OS=Arabidopsis thaliana GN=CLMP1	CLMP1	85.382	0.735	0.87	0.787	0.875	0.888	0.856	0.913	0.137202
Gene.28353_CL2865.Contig2_All	MLO-like protein 1 OS=Arabidopsis thaliana GN=MLO1	MLO1	29.058	0.961			1.055			0.911
Gene.49665_CL7365.Contig2_All	Delta-1-pyrroline-5-carboxylate synthase OS=Actinidia deliciosa	---	35.945
Gene.40643_CL5211.Contig2_All	Probable 1-acylglycerol-3-phosphate O-acyltransferase OS=Oryza sativa subsp. japonica GN=Os09g0520200	Os09g0520200	41.789			0.977			0.915	1.068
Gene.49520_CL7340.Contig1_All	PREDICTED: uncharacterized protein LOC105788735 [Gossypium raimondii]	---	13.917	1.085	1.088	1.144	1.021	1.029	1.035	1.075	0.0149614
Gene.9086_CL680.Contig15_All	Catalase-1/2 OS=Glycine max GN=CAT1	CAT1	55.475	0.977	1.097		0.891	0.83		1.205	0.111955
Gene.71165_Unigene10019_All	Light-regulated protein OS=Oryza sativa subsp. japonica GN=LIR1	LIR1	15.734	1.006	1.021	0.999	0.906	0.883	0.926	1.115	0.0020171
Gene.45304_CL6362.Contig1_All	Caffeic acid 3-O-methyltransferase OS=Coffea canephora	---	43.096
Gene.77465_Unigene15705_All	ESCRT-related protein CHMP1B OS=Arabidopsis thaliana GN=CHMP1B	CHMP1B	22.524
Gene.49999_CL7447.Contig2_All	AP-3 complex subunit sigma OS=Arabidopsis thaliana GN=At3g50860	At3g50860	20.513		1.032	1.083		1.006	1.004	1.052	0.170862
Gene.84739_Unigene22499_All	Protein PIN-LIKES 1 OS=Arabidopsis thaliana GN=PILS1	PILS1	43.924		1.201			1.065		1.128
Gene.35726_CL4141.Contig8_All	Transmembrane 9 superfamily member 1 OS=Arabidopsis thaliana GN=TMN1	TMN1	66.946	1.135	1.131	1.021	1.349	1.438	1.315	0.801	0.0070987
Gene.35965_CL4190.Contig3_All	Actin-depolymerizing factor 2 OS=Petunia hybrida GN=ADF2	ADF2	16.16	0.933	0.946	0.9	0.991	0.958	1.05	0.927	0.068785
Gene.44060_CL6032.Contig2_All	Transportin-1 OS=Arabidopsis thaliana GN=TRN1	TRN1	99.445	1.082	1.07	1.055	1.056	1.026	1.118	1.002	0.92106
Gene.26615_CL2582.Contig1_All	2-oxoisovalerate dehydrogenase subunit beta 1, mitochondrial OS=Arabidopsis thaliana GN=BCDH BETA1	BCDH	42.155		0.976			1.253		0.779
Gene.74687_Unigene13397_All	ubiquitin carboxyl-terminal hydrolase MINDY-1 [Herrania umbratica]	---	82.947	1.113	1.105	1.095	0.997	1.037	0.984	1.098	0.0047376
Gene.47214_CL6826.Contig4_All	Ribosomal RNA small subunit methyltransferase, chloroplastic OS=Arabidopsis thaliana GN=PFC1	PFC1	37.274
Gene.82568_Unigene20594_All	COP1-interacting protein 7 OS=Arabidopsis thaliana GN=CIP7	CIP7	158.61		0.917			0.989		0.927
Gene.66977_Unigene7122_All	Ferredoxin--NADP reductase, leaf-type isozyme, chloroplastic OS=Nicotiana tabacum GN=PETH	PETH	40.046	1.051	1.022	1.036	0.968	0.979	0.977	1.063	0.002224
Gene.13122_CL1031.Contig2_All	1,4-dihydroxy-2-naphthoyl-CoA synthase, peroxisomal OS=Arabidopsis thaliana GN=MENB	MENB	39.082	0.986	0.909	0.974	1.022	1.045	1.012	0.932	0.057979
Gene.11785_CL890.Contig2_All	RNA-binding protein 1 OS=Arabidopsis thaliana GN=RBP1	RBP1	44.751	0.868	0.94		1.121	1.088		0.818	0.042017
Gene.58142_Unigene529_All	Lycopene cyclase-type [Macleaya cordata]	---	52.45	1.002			0.852			1.176
Gene.76347_Unigene14983_All	(+)-neomenthol dehydrogenase OS=Arabidopsis thaliana GN=SDR1	SDR1	32.366	0.879	0.934	0.894	1.109	1.11	1.066	0.824	0.00099778
Gene.14126_CL1121.Contig3_All	PREDICTED: uncharacterized protein LOC105956003 [Erythranthe guttata]	---	27.451	1.027	1.109	1.133	0.939	0.913	0.928	1.176	0.0064442
Gene.35823_CL4160.Contig3_All	Hydroxymethylglutaryl-CoA synthase OS=Arabidopsis thaliana GN=HMGS	HMGS	51.095	0.781			1.573			0.497
Gene.85460_Unigene22956_All	Tryptophan synthase beta chain 2, chloroplastic OS=Camptotheca acuminata GN=TSB	TSB	54.66	0.961	0.944	1.062	0.965	0.968	0.979	1.019	0.68422
Gene.33034_CL3658.Contig3_All	Protein disulfide-isomerase 5-4 OS=Arabidopsis thaliana GN=PDIL5-4	PDIL5-4	43.632	0.974		0.988	1.066		0.998	0.951	0.27524
Gene.43039_CL5777.Contig2_All	Photosystem I reaction center subunit III, chloroplastic OS=Flaveria trinervia GN=PSAF	PSAF	28.507	1.034	1.039	1.052	0.977	1.01	0.94	1.068	0.03692
Gene.84568_Unigene22380_All	3-methyl-2-oxobutanoate hydroxymethyltransferase 1, mitochondrial OS=Arabidopsis thaliana GN=KPHMT1	KPHMT1	38.085	0.968	0.941	0.977	1.155	1.108	1.189	0.836	0.00157582
Gene.19085_CL1673.Contig3_All	Adenylate kinase 2, chloroplastic OS=Arabidopsis thaliana GN=At5g47840	At5g47840	33.857	1.058	1.067	1.064	1.137	1.148	1.082	0.947	0.100219
Gene.62150_Unigene3747_All	Protein NRT1/ PTR FAMILY 8.3 OS=Arabidopsis thaliana GN=NPF8.3	NPF8.3	20.071
Gene.81255_Unigene19193_All	hypothetical protein Ccrd_026698 [Cynara cardunculus var. scolymus]	---	26.563	1.009	1.006	1.067	0.902	0.892	0.834	1.173	0.0068181
Gene.670_CL36.Contig18_All	Cysteine-rich receptor-like protein kinase 10 OS=Arabidopsis thaliana GN=CRK10	CRK10	74.999
Gene.16489_CL1376.Contig1_All	Nuclear transcription factor Y subunit C-1 OS=Arabidopsis thaliana GN=NFYC1	NFYC1	23.026	1.109	1.097	1.06	1.099	1.038	1.124	1.002	0.94776
Gene.36597_CL4335.Contig4_All	Phosphoglycerate kinase, chloroplastic OS=Nicotiana tabacum	---	50.497	0.943	0.943	0.962	0.988	0.996	1.006	0.953	0.0045177
Gene.25063_CL2394.Contig3_All	Rhodanese-like domain-containing protein 6 OS=Arabidopsis thaliana GN=STR6	STR6	29.063		0.885	0.974		1.523	1.328	0.652	0.036344
Gene.32266_CL3507.Contig4_All	Methylthioribose kinase OS=Arabidopsis thaliana GN=MTK	MTK	35.056
Gene.75218_Unigene13763_All	40S ribosomal protein S28-1 OS=Arabidopsis thaliana GN=RPS28A	RPS28A	11.603	0.925	0.988	0.967	0.881	0.895	0.957	1.054	0.174464
Gene.39778_CL5029.Contig2_All	NAC domain-containing protein 53 OS=Arabidopsis thaliana GN=NAC053	NAC053	51.81			0.795			0.952	0.835
Gene.76388_Unigene15008_All	Ras-related protein RABA1f OS=Arabidopsis thaliana GN=RABA1F	RABA1F	24.12		0.99			1.085		0.912
Gene.4330_CL272.Contig6_All	Heparanase-like protein 3 OS=Arabidopsis thaliana GN=At5g34940	At5g34940	59.443	1.037	1.028	1.025	1.008	0.975	1.021	1.029	0.115656
Gene.16296_CL1355.Contig1_All	Heat shock 70 kDa protein, mitochondrial OS=Phaseolus vulgaris	---	73.23	0.929	0.929	0.914	1.025	1.04	1.043	0.892	0.000118107
Gene.50573_CL7579.Contig2_All	Elongation factor 1-alpha C OS=Porphyra purpurea GN=TEF-C	TEF-C	56.833	0.916	0.914	0.925	1.017	1.079	1.031	0.881	0.0022951
Gene.16091_CL1334.Contig8_All	Phototropin-2 OS=Arabidopsis thaliana GN=PHOT2	PHOT2	73.062	1.158	1.098	1.058	0.864	1.043	1.042	1.124	0.152198
Gene.18598_CL1608.Contig3_All	Universal stress protein PHOS34 OS=Arabidopsis thaliana GN=PHOS34	PHOS34	28.433	1.153		1.128	1.046		1.194	1.018	0.79106
Gene.51366_CL7724.Contig2_All	Protein ECERIFERUM 26 OS=Arabidopsis thaliana GN=CER26	CER26	48.475	1.087	1.053		1.134	1.181		0.924	0.093017
Gene.71373_Unigene10174_All	Probable LRR receptor-like serine/threonine-protein kinase RKF3 OS=Arabidopsis thaliana GN=RKF3	RKF3	73.725
Gene.68962_Unigene8511_All	L-idonate 5-dehydrogenase OS=Vitis vinifera GN=VIT_16s0100g00290	VIT_16s0100g00290	39.149		0.95			0.724		1.312
Gene.7632_CL544.Contig7_All	Plant intracellular Ras-group-related LRR protein 3 OS=Oryza sativa subsp. japonica GN=IRL3	IRL3	33.301	1.077	1.103	1.091	0.994	0.939	1.022	1.107	0.0168182
Gene.20553_CL1826.Contig5_All	Magnesium transporter MRS2-I OS=Oryza sativa subsp. japonica GN=MRS2-I	MRS2-I	21.901
Gene.73383_Unigene11965_All	Proline-rich receptor-like protein kinase PERK2 OS=Arabidopsis thaliana GN=PERK2	PERK2	32.926			1.021			1.006	1.015
Gene.27567_CL2742.Contig9_All	Glutamyl-tRNA(Gln) amidotransferase subunit A, chloroplastic/mitochondrial OS=Vitis vinifera GN=GATA	GATA	42.028	0.993	0.975		1.066	1.068		0.922	0.0126373
Gene.82745_Unigene20699_All	Protein ILITYHIA OS=Arabidopsis thaliana GN=ILA	ILA	285.89	0.934	0.778	0.893	0.947	0.932	0.915	0.932	0.26186
Gene.75558_Unigene13989_All	Ethylene-responsive transcription factor ERF012 OS=Arabidopsis thaliana GN=ERF012	ERF012	24.233	0.908	0.936	0.95	0.869	0.851	0.794	1.111	0.02494
Gene.58454_Unigene737_All	60S ribosomal protein L22-2 OS=Arabidopsis thaliana GN=RPL22B	RPL22B	17.595	0.761	0.775	0.787	0.899	0.939	0.896	0.85	0.00082
Gene.23595_CL2208.Contig1_All	Vesicle-fusing ATPase OS=Arabidopsis thaliana GN=NSF	NSF	67.489	0.967			1.167			0.829
Gene.79218_Unigene17391_All	PREDICTED: importin-5 [Vitis vinifera]	---	123.44	0.989	0.987	1.017	1.041	1.07	1.07	0.941	0.0102039
Gene.44822_CL6241.Contig4_All	bifunctional epoxide hydrolase 2-like [Momordica charantia]	---	38.008	1.145	1.089	1.115	1.249	1.291	1.207	0.894	0.0098215
Gene.77271_Unigene15556_All	CBS domain-containing protein CBSCBSPB3 OS=Arabidopsis thaliana GN=CBSCBSPB3	CBSCBSPB3	59.208		0.925			1.113		0.831
Gene.25594_CL2463.Contig2_All	Chaperone protein dnaJ 10 OS=Arabidopsis thaliana GN=ATJ10	ATJ10	36.883	1.043	1.045	1.071	1.049	1.069	1.035	1.002	0.88714
Gene.76529_Unigene15096_All	Heat shock 70 kDa protein 15 OS=Arabidopsis thaliana GN=HSP70-15	HSP70-15	92.936
Gene.18797_CL1627.Contig1_All	Probable linoleate 9S-lipoxygenase 5 OS=Solanum tuberosum GN=LOX1.5	LOX1.5	41.417	1.123	1.24	1.028	1.031	1.024	1.076	1.083	0.24302
Gene.43089_CL5787.Contig2_All	Riboflavin biosynthesis protein PYRD, chloroplastic OS=Arabidopsis thaliana GN=PYRD	PYRD	50.08	0.98	0.967	0.943	0.91	0.896	0.886	1.074	0.0066018
Gene.81471_Unigene19346_All	hypothetical protein BVC80_8729g20 [Macleaya cordata]	---	24.037	1.15	0.99		0.835	0.97		1.186	0.24934
Gene.81409_Unigene19309_All	Uncharacterized protein At4g14100 OS=Arabidopsis thaliana GN=At4g14100	At4g14100	25.621
Gene.75371_Unigene13866_All	Probable inactive receptor kinase At1g48480 OS=Arabidopsis thaliana GN=RKL1	RKL1	68.755	0.959	0.948	0.945	0.986	0.977	0.97	0.972	0.0126354
Gene.16519_CL1379.Contig1_All	60S ribosomal protein L24 OS=Cicer arietinum GN=RPL24	RPL24	19.54	0.727	0.747	0.795	0.519	0.599	0.687	1.257	0.051141
Gene.78772_Unigene17083_All	Glycerol-3-phosphate dehydrogenase [NAD(+)] 2, chloroplastic OS=Arabidopsis thaliana GN=GLY1	GLY1	49.635
Gene.36186_CL4245.Contig2_All	Flavin-containing monooxygenase FMO GS-OX-like 4 OS=Arabidopsis thaliana GN=At1g62600	At1g62600	33.818	1.072			0.878			1.221
Gene.48542_CL7078.Contig3_All	Probable mannitol dehydrogenase OS=Fragaria ananassa GN=CAD	CAD	38.929		1.055			0.982		1.074
Gene.28290_CL2851.Contig3_All	Histidinol dehydrogenase, chloroplastic OS=Oryza sativa subsp. japonica GN=HDH	HDH	47.523	1.04	1.056	1.022	1.053	1.087	1.078	0.969	0.078221
Gene.82251_Unigene20361_All	Protein EIN4 OS=Arabidopsis thaliana GN=EIN4	EIN4	85.528		1.067	1.077		1.051	0.991	1.05	0.24032
Gene.45285_CL6356.Contig2_All	60S ribosomal protein L13a-3 OS=Arabidopsis thaliana GN=RPL13AC	RPL13AC	23.523	1.007		1.013	1.051		1.036	0.968	0.052443
Gene.44769_CL6219.Contig3_All	Probable sphingolipid transporter spinster homolog 2 OS=Arabidopsis thaliana GN=At5g64500	At5g64500	56.628
Gene.85664_Unigene23138_All	lachrymatory-factor synthase-like [Sesamum indicum]	---	20.871		0.974			0.964		1.01
Gene.79847_Unigene17864_All	Enoyl-[acyl-carrier-protein] reductase [NADH], chloroplastic OS=Arabidopsis thaliana GN=MOD1	MOD1	42.951	1.123	1.135	1.12	1.168	1.301	1.231	0.913	0.103021
Gene.55203_CL8208.Contig1_All	uncharacterized protein LOC105634716 [Jatropha curcas]	---	21.498	0.917	0.851	0.818	0.932	0.896	0.908	0.945	0.180725
Gene.43307_CL5846.Contig3_All	Putative 3,4-dihydroxy-2-butanone kinase OS=Solanum lycopersicum GN=DHBK	DHBK	61.735	1.069	1.073	1.043	0.956	1.044	1.042	1.047	0.198997
Gene.39965_CL5074.Contig1_All	Remorin OS=Solanum tuberosum	---	22.87	0.949	0.948	0.946	0.933	0.933	0.942	1.012	0.020479
Gene.7619_CL543.Contig2_All	Glycine-rich protein 2 OS=Nicotiana sylvestris GN=GRP-2	GRP-2	20.145	1.046	1.073	1.005	1.037	0.918	0.981	1.064	0.191183
Gene.71587_Unigene10312_All	PREDICTED: uncharacterized protein LOC103492293 [Cucumis melo]	---	13.979
Gene.37894_CL4588.Contig3_All	CLIP-associated protein OS=Arabidopsis thaliana GN=CLASP	CLASP	157.99
Gene.81275_Unigene19207_All	Chloroplast processing peptidase OS=Arabidopsis thaliana GN=PLSP1	PLSP1	36.751	1.028	1.028	1.024	0.992	0.947	0.969	1.059	0.050465
Gene.44937_CL6274.Contig4_All	Ubiquitin carboxyl-terminal hydrolase 10 OS=Arabidopsis thaliana GN=UBP10	UBP10	105.23	0.835	0.889	0.848	1.173	1.347	1.249	0.682	0.00099867
Gene.85843_Unigene23366_All	PREDICTED: uncharacterized protein LOC104880239 [Vitis vinifera]	---	23.637
Gene.28489_CL2890.Contig3_All	Single-stranded DNA-binding protein WHY1, chloroplastic OS=Arabidopsis thaliana GN=WHY1	WHY1	28.133	1.02	0.982	1.019	1.014	0.991	0.979	1.012	0.49064
Gene.78082_Unigene16380_All	PREDICTED: uncharacterized protein LOC109216616 [Nicotiana attenuata]	---	13.001	0.895	0.969	1.042	1.078	1.059	1.014	0.922	0.157459
Gene.70907_Unigene9852_All	PREDICTED: uncharacterized protein LOC104236544 [Nicotiana sylvestris]	---	34.37	0.826	0.811		0.878	0.922		0.909	0.068363
Gene.73290_Unigene11910_All	Transcription termination factor MTEF1, chloroplastic OS=Arabidopsis thaliana GN=MTERF1	MTERF1	35.647
Gene.53314_CL8050.Contig1_All	Peroxisomal (S)-2-hydroxy-acid oxidase GLO4 OS=Arabidopsis thaliana GN=GLO4	GLO4	40.229	1.123	1.138	1.133	0.925	0.992	0.943	1.187	0.00126469
Gene.28906_CL2969.Contig3_All	Glutamyl-tRNA(Gln) amidotransferase subunit A, chloroplastic/mitochondrial OS=Arabidopsis thaliana GN=GATA	GATA	55.767	0.851	0.852	0.828	0.955	0.918	0.961	0.893	0.0027216
Gene.40160_CL5112.Contig9_All	PREDICTED: non-lysosomal glucosylceramidase isoform X1 [Juglans regia]	---	105.92
Gene.73084_Unigene11762_All	Probable myosin-binding protein 4 OS=Arabidopsis thaliana GN=MYOB4	MYOB4	72.177
Gene.3901_CL245.Contig3_All	Cullin-1 OS=Arabidopsis thaliana GN=CUL1	CUL1	86.668
Gene.8418_CL631.Contig1_All	Myosin-17 OS=Arabidopsis thaliana GN=XI-K	XI-K	90.171
Gene.51318_CL7718.Contig1_All	Mitochondrial uncoupling protein 1 OS=Arabidopsis thaliana GN=PUMP1	PUMP1	47.136	1.026	0.977	1.04	1.081	0.986	1.011	0.989	0.75752
Gene.57397_Unigene19_All	Sulfated surface glycoprotein 185 OS=Volvox carteri	---	21.412	0.928	0.899	0.915	1.017	0.999	0.99	0.912	0.00161907
Gene.28653_CL2915.Contig6_All	PREDICTED: uncharacterized protein LOC100245755 isoform X2 [Vitis vinifera]	---	65.864	0.942	0.985	0.997	0.928	0.95	0.934	1.04	0.10546
Gene.42574_CL5678.Contig2_All	Sulfate transporter 3.1 OS=Arabidopsis thaliana GN=SULTR3;1	SULTR3;1	78.92
Gene.32592_CL3570.Contig2_All	Delta-aminolevulinic acid dehydratase, chloroplastic (Fragment) OS=Pisum sativum GN=HEMB	HEMB	46.912	0.909	0.928	0.941	1.033	1.034	1.016	0.901	0.00083807
Gene.85483_Unigene22971_All	Vesicle-associated membrane protein 714 OS=Arabidopsis thaliana GN=VAMP714	VAMP714	24.871		0.969			1.064		0.911
Gene.53228_CL8034.Contig2_All	Protochlorophyllide reductase, chloroplastic OS=Cucumis sativus GN=PORA	PORA	43.591	1.183	1.176	1.18	1.084	1.104	1.107	1.074	0.00046336
Gene.87239_Unigene30539_All	PREDICTED: TLD domain-containing protein 1 isoform X1 [Vitis vinifera]	---	21.747
Gene.71192_Unigene10037_All	28 kDa ribonucleoprotein, chloroplastic OS=Nicotiana sylvestris	---	37.841	0.903	0.919	0.878	0.996	1.009	1.02	0.893	0.00160317
Gene.17538_CL1475.Contig10_All	SEC12-like protein 2 OS=Arabidopsis thaliana GN=STL2P	STL2P	41.753
Gene.69512_Unigene8890_All	DNA-directed RNA polymerase subunit alpha OS=Panax ginseng GN=rpoA	rpoA	31.912	0.908	1.033	0.842	0.869	0.876	0.953	1.032	0.69262
Gene.82398_Unigene20476_All	Probable inactive receptor kinase At5g58300 OS=Arabidopsis thaliana GN=At5g58300	At5g58300	69.006	1.044		1.031	1.084		1.152	0.928	0.139221
Gene.19793_CL1758.Contig1_All	Nodulin-related protein 1 OS=Arabidopsis thaliana GN=NRP1	NRP1	39.173	1.105			0.995			1.111
Gene.68492_Unigene8187_All	Ras-related protein Rab7 OS=Pisum sativum	---	22.857
Gene.86952_Unigene29196_All	Calreticulin OS=Ricinus communis	---	49.254
Gene.41634_CL5450.Contig5_All	PREDICTED: uncharacterized protein LOC102603775 [Solanum tuberosum]	---	12.728	0.791	0.78	0.699	1.103	1.121	1.102	0.683	0.0104381
Gene.31101_CL3310.Contig3_All	PREDICTED: uncharacterized protein LOC100249192 [Vitis vinifera]	---	31.294	1.138	0.927	0.999	1.12	1.098	1.059	0.935	0.31946
Gene.75131_Unigene13692_All	PREDICTED: uncharacterized protein LOC108997016 [Juglans regia]	---	23.779	1.027	1.001	0.963	0.986	1.001	1.063	0.981	0.54914
Gene.73314_Unigene11929_All	Proline-rich receptor-like protein kinase PERK8 OS=Arabidopsis thaliana GN=PERK8	PERK8	94.444	0.941	0.971		1.189	1.162		0.813	0.0087353
Gene.37313_CL4467.Contig1_All	Acid phosphatase 1 OS=Solanum lycopersicum GN=APS1	APS1	30.982			1.063			1.008	1.055
Gene.81530_Unigene19375_All	Mitochondrial Rho GTPase 1 OS=Arabidopsis thaliana GN=MIRO1	MIRO1	71.439	1.043	1.066	1.059	1.032	1.089	1.182	0.959	0.37146
Gene.66984_Unigene7124_All	1-aminocyclopropane-1-carboxylate oxidase OS=Actinidia deliciosa GN=ACO	ACO	36.078	0.99	1.105	1.051	1.154	1.217	1.222	0.876	0.022057
Gene.44786_CL6228.Contig2_All	ATP-dependent 6-phosphofructokinase 4, chloroplastic OS=Arabidopsis thaliana GN=PFK4	PFK4	57.755	1.109	1.104	1.082	0.979	0.954	0.962	1.138	0.00027629
Gene.66769_Unigene6976_All	Glycerate dehydrogenase OS=Cucumis sativus GN=HPR-A	HPR-A	42.137	0.962	0.978	0.964	0.952	0.923	0.896	1.048	0.061101
Gene.42586_CL5681.Contig2_All	Nicotinate phosphoribosyltransferase 1 OS=Arabidopsis thaliana GN=NAPRT1	NAPRT1	63.278	0.989	1.114	1.019	1.037	1.18	1.03	0.962	0.53494
Gene.46948_CL6771.Contig3_All	unnamed protein product [Coffea canephora]	---	30.045		0.982			1.037		0.947
Gene.49556_CL7343.Contig2_All	Protein TPR2 OS=Oryza sativa subsp. japonica GN=TPR2	TPR2	124.66	0.843	0.928	0.926	1.145	1.091	1.047	0.822	0.0085404
Gene.70585_Unigene9648_All	DNA polymerase delta catalytic subunit OS=Oryza sativa subsp. japonica GN=POLD1	POLD1	121.81	0.849		0.827	0.913		0.845	0.953	0.36822
Gene.38632_CL4758.Contig9_All	D-glycerate 3-kinase, chloroplastic OS=Arabidopsis thaliana GN=GLYK	GLYK	50.411	1.098	1.085	1.073	1.041	1.028	0.998	1.062	0.0133642
Gene.26244_CL2565.Contig5_All	Dihydrolipoyllysine-residue acetyltransferase component 1 of pyruvate dehydrogenase complex, mitochondrial OS=Arabidopsis thaliana GN=LTA3	LTA3	66.117			0.93			1.047	0.888
Gene.30935_CL3284.Contig1_All	Nucleoside diphosphate kinase 4, chloroplastic OS=Spinacia oleracea GN=NDK4	NDK4	25.805	1.029	1.046	1.03	0.888	0.909	0.965	1.124	0.0096956
Gene.39990_CL5081.Contig1_All	Triosephosphate isomerase, cytosolic OS=Petunia hybrida GN=TPIP1	TPIP1	27.356	1.045	1.07	1.054	1.079	1.057	1.068	0.989	0.2942
Gene.18572_CL1605.Contig2_All	uncharacterized protein LOC110426946 [Herrania umbratica]	---	18.305	0.922	0.965	0.976	1.05	1.036	1.014	0.924	0.0167024
Gene.6538_CL447.Contig5_All	Annexin D3 OS=Arabidopsis thaliana GN=ANN3	ANN3	35.95	1.252	1.244	1.257	1.207	1.231	1.232	1.023	0.038196
Gene.60312_Unigene2521_All	Outer envelope membrane protein 7 OS=Arabidopsis thaliana GN=OEP7	OEP7	11.26	0.936	0.899	0.961	0.876	0.926	0.939	1.02	0.526
Gene.13807_CL1085.Contig1_All	PREDICTED: putative exosome complex component rrp40 isoform X1 [Vitis vinifera]	---	28.917
Gene.76676_Unigene15205_All	QWRF motif-containing protein 4 OS=Arabidopsis thaliana GN=QWRF4	QWRF4	78.419		1.169			1.001		1.168
Gene.23131_CL2153.Contig1_All	Probable inactive dual specificity protein phosphatase-like At4g18593 OS=Arabidopsis thaliana GN=At4g18593	At4g18593	40.158	1.104	1.023	1.005	0.986	0.975	0.898	1.095	0.091304
Gene.23659_CL2210.Contig15_All	Leucine-rich repeat extensin-like protein 1 OS=Arabidopsis thaliana GN=LRX1	LRX1	68.775
Gene.64673_Unigene5531_All	Glutamine-dependent NAD(+) synthetase OS=Arabidopsis thaliana GN=At1g55090	At1g55090	66.532
Gene.58651_Unigene872_All	Vegetative cell wall protein gp1 OS=Chlamydomonas reinhardtii GN=GP1	GP1	68.366	0.88	0.83	0.734	0.869	0.825	0.852	0.96	0.47758
Gene.73433_Unigene12000_All	Universal stress protein A-like protein OS=Arabidopsis thaliana GN=At3g01520	At3g01520	18.217	1.075	1.056	1.091	1.022	1.019	1.001	1.059	0.007383
Gene.7325_CL507.Contig2_All	hypothetical protein CICLE_v10016541mg [Citrus clementina]	---	17.857
Gene.45257_CL6348.Contig1_All	Isoflavone reductase homolog OS=Lupinus albus	---	36.005	0.863	0.937	0.874	0.834	0.901	0.867	1.028	0.46876
Gene.44557_CL6173.Contig4_All	Isocitrate dehydrogenase [NAD] regulatory subunit 1, mitochondrial OS=Arabidopsis thaliana GN=IDH1	IDH1	39.909	1.024	1.065	0.952	1.1	0.928	1.007	1.002	0.95798
Gene.35458_CL4078.Contig1_All	Peptidyl-prolyl cis-trans isomerase FKBP16-3, chloroplastic OS=Arabidopsis thaliana GN=FKBP16-3	FKBP16-3	24.574	1.099	1.15	1.134	0.997	0.981	0.989	1.14	0.000763
Gene.2265_CL136.Contig12_All	Serine--glyoxylate aminotransferase OS=Arabidopsis thaliana GN=AGT1	AGT1	44.106	0.878	0.893	0.895	0.926	0.899	0.914	0.973	0.061805
Gene.85020_Unigene22684_All	2-hydroxyisoflavanone dehydratase OS=Glycyrrhiza echinata GN=HIDM	HIDM	33.705
Gene.48743_CL7121.Contig3_All	Methyl-CpG-binding domain-containing protein 10 OS=Arabidopsis thaliana GN=MBD10	MBD10	34.581		0.994	1.02		1.01	1.012	0.996	0.7842
Gene.34626_CL3928.Contig1_All	Pyruvate dehydrogenase E1 component subunit alpha, mitochondrial OS=Solanum tuberosum	---	43.203	1.02	0.969	0.975	0.998	1.042	1.039	0.963	0.148439
Gene.39066_CL4850.Contig3_All	Callose synthase 12 OS=Arabidopsis thaliana GN=CALS12	CALS12	207.13
Gene.70973_Unigene9891_All	hypothetical protein CICLE_v10025312mg [Citrus clementina]	---	59.398		0.987	0.969		0.864	0.862	1.133	0.0054582
Gene.50353_CL7532.Contig2_All	Phosphoglucan, water dikinase, chloroplastic OS=Arabidopsis thaliana GN=GWD3	GWD3	133.05	1.065	1.066	1.101	0.938	0.92	0.95	1.151	0.00061569
Gene.75463_Unigene13912_All	Mitogen-activated protein kinase kinase 4 OS=Arabidopsis thaliana GN=MKK4	MKK4	37.305
Gene.58579_Unigene829_All	RNA-binding protein CP31B, chloroplastic OS=Arabidopsis thaliana GN=CP31B	CP31B	35.045	0.961	0.953	0.951	1.065	1.059	1.038	0.906	0.00030217
Gene.8045_CL587.Contig1_All	Glycine-rich RNA-binding protein blt801 OS=Hordeum vulgare GN=blt801	blt801	36.532	0.999	0.969	0.987	0.994	1.024	0.94	0.999	0.98686
Gene.34835_CL3966.Contig1_All	OTU domain-containing protein At3g57810 OS=Arabidopsis thaliana GN=At3g57810	At3g57810	33.801	1.045	1.094	1.024	1.051	1.005	0.991	1.038	0.23052
Gene.57390_Unigene10_All	(+)-neomenthol dehydrogenase OS=Arabidopsis thaliana GN=SDR1	SDR1	34.559
Gene.43560_CL5919.Contig3_All	PHD finger-like domain-containing protein 5A OS=Arabidopsis thaliana GN=At2g30000	At2g30000	12.426		1.003			1.034		0.97
Gene.29228_CL3008.Contig4_All	Probable glutamyl endopeptidase, chloroplastic OS=Arabidopsis thaliana GN=GEP	GEP	108.33	0.91	0.937	0.921	0.945	0.976	0.946	0.965	0.060877
Gene.26794_CL2620.Contig8_All	Probable beta-D-xylosidase 6 OS=Arabidopsis thaliana GN=BXL6	BXL6	68.738	1.076	1.063	1.139	0.976	0.944	1.083	1.092	0.128621
Gene.34929_CL3986.Contig1_All	Proline iminopeptidase OS=Arabidopsis thaliana GN=PIP	PIP	29.767			1.1			1.127	0.976
Gene.30791_CL3266.Contig3_All	Beta-galactosidase 17 OS=Arabidopsis thaliana GN=BGAL17	BGAL17	79.528			1.014			1.021	0.993
Gene.61080_Unigene3035_All	Protein TRIGALACTOSYLDIACYLGLYCEROL 4, chloroplastic OS=Arabidopsis thaliana GN=TGD4	TGD4	51.346	0.942	1.012	1.06	0.893	1.002	1.123	0.999	0.98118
Gene.44862_CL6251.Contig4_All	K(+) efflux antiporter 2, chloroplastic OS=Arabidopsis thaliana GN=KEA2	KEA2	133.34	0.915	0.866	0.864	0.944	0.931	0.966	0.931	0.029422
Gene.53272_CL8039.Contig1_All	F-box protein At3g58530 OS=Arabidopsis thaliana GN=At3g58530	At3g58530	39.925	0.989	1.052	0.852	0.943	1.151	1.199	0.879	0.25774
Gene.25978_CL2519.Contig2_All	Vacuolar protein sorting-associated protein 35B OS=Arabidopsis thaliana GN=VPS35B	VPS35B	85.542	1.076	1	1.088	1.155	1.161	1.153	0.912	0.073076
Gene.73094_Unigene11769_All	Malate dehydrogenase OS=Nicotiana tabacum GN=MD1	MD1	35.717	0.971	1.052	0.971	1.006	1.006	1.012	0.99	0.72846
Gene.83231_Unigene21009_All	PREDICTED: uncharacterized protein LOC108985451 isoform X1 [Juglans regia]	---	33.865
Gene.85730_Unigene23218_All	PREDICTED: uncharacterized protein LOC107427201 [Ziziphus jujuba]	---	25.245		1.023			0.943		1.085
Gene.37951_CL4600.Contig2_All	Zinc finger CCCH domain-containing protein 5 OS=Arabidopsis thaliana GN=At1g10320	At1g10320	32.325
Gene.46408_CL6644.Contig3_All	Vicilin-like seed storage protein At2g18540 OS=Arabidopsis thaliana GN=At2g18540	At2g18540	25.573	0.875	0.883	0.808	0.825	0.851	0.848	1.017	0.62436
Gene.81411_Unigene19310_All	Thioredoxin Y, chloroplastic OS=Oryza sativa subsp. japonica GN=Os01g0963400	Os01g0963400	19.181	0.949	0.906	0.917	0.865	0.858	0.925	1.047	0.169602
Gene.74583_Unigene13330_All	Serine/threonine protein phosphatase 2A 59 kDa regulatory subunit B' eta isoform OS=Arabidopsis thaliana GN=B'ETA	B'ETA	60.114			1.112			0.915	1.215
Gene.34770_CL3957.Contig2_All	Glutathione S-transferase U17 OS=Arabidopsis thaliana GN=GSTU17	GSTU17	25.663	0.611	0.64	0.574	1.351	1.195	1.199	0.487	0.000155013
Gene.75361_Unigene13861_All	Leucine-rich repeat extensin-like protein 5 OS=Arabidopsis thaliana GN=LRX5	LRX5	92.379		1.061	0.998		1.152	1.164	0.889	0.062684
Gene.71168_Unigene10023_All	PREDICTED: uncharacterized protein LOC100254834 [Vitis vinifera]	---	46.897	1.055		0.985	0.961		0.946	1.07	0.19804
Gene.55946_CL8282.Contig1_All	Splicing factor-like protein 1 OS=Arabidopsis thaliana GN=SF1	SF1	81.434			0.779			0.935	0.833
Gene.71126_Unigene9996_All	PREDICTED: putative lipase YOR059C [Nicotiana tabacum]	---	40.405	1.084		1.136	1.068		0.932	1.11	0.27762
Gene.42755_CL5715.Contig2_All	Protein Ycf2 (Fragment) OS=Oenothera picensis GN=ycf2	ycf2	26.733		0.695	0.827		0.771	0.807	0.965	0.70226
Gene.1030_CL60.Contig9_All	Glycerol-3-phosphate dehydrogenase [NAD(+)] OS=Cuphea lanceolata GN=GPDH	GPDH	44.405	1.034	1.037		1.065	1.028		0.989	0.61668
Gene.64771_Unigene5607_All	ATP-citrate synthase beta chain protein 2 OS=Arabidopsis thaliana GN=ACLB-2	ACLB-2	65.867	0.974	0.978	1.097	1.284	1.237	1.231	0.813	0.0071243
Gene.15356_CL1252.Contig2_All	Proline-rich receptor-like protein kinase PERK1 OS=Arabidopsis thaliana GN=PERK1	PERK1	62.3
Gene.84914_Unigene22617_All	2-dehydro-3-deoxyphosphooctonate aldolase 1 OS=Arabidopsis thaliana GN=KDSA1	KDSA1	36.383	1.043	1.084	1.058	1.091	1.044	1.058	0.997	0.89312
Gene.82773_Unigene20715_All	Protein LOW PSII ACCUMULATION 2, chloroplastic OS=Arabidopsis thaliana GN=LPA2	LPA2	22.033	0.988		1.071	0.795		0.999	1.148	0.3579
Gene.77568_Unigene15769_All	Zinc finger protein VAR3, chloroplastic OS=Arabidopsis thaliana GN=VAR3	VAR3	89.706	0.96	0.942	0.928	0.952	1.023	1.018	0.946	0.092078
Gene.49043_CL7218.Contig2_All	Probable ADP-ribosylation factor GTPase-activating protein AGD13 OS=Arabidopsis thaliana GN=AGD13	AGD13	80.59
Gene.83424_Unigene21130_All	Eukaryotic translation initiation factor 3 subunit C OS=Arabidopsis thaliana GN=TIF3C1	TIF3C1	106.17			0.877			0.887	0.989
Gene.48691_CL7112.Contig2_All	protein HGH1 homolog isoform X1 [Herrania umbratica]	---	38.457	1.067		1.052	1.047		1.049	1.011	0.26688
Gene.72742_Unigene11533_All	WRKY transcription factor WRKY24 OS=Oryza sativa subsp. indica GN=WRKY24	WRKY24	53.577			0.959			0.968	0.991
Gene.83129_Unigene20934_All	Pyruvate kinase isozyme A, chloroplastic OS=Ricinus communis	---	62.882	0.958	0.954	1.001	1.081	1.105	1.085	0.891	0.002303
Gene.30873_CL3277.Contig3_All	Pentatricopeptide repeat-containing protein At1g26460, mitochondrial OS=Arabidopsis thaliana GN=At1g26460	At1g26460	70.083	0.974	0.913	0.978	1.119	1.138	1.034	0.871	0.020179
Gene.32881_CL3630.Contig1_All	Photosynthetic NDH subunit of subcomplex B 4, chloroplastic OS=Arabidopsis thaliana GN=PNSB4	PNSB4	20.139
Gene.53951_CL8101.Contig1_All	Ras-related protein Rab5 OS=Nicotiana tabacum GN=RAB5	RAB5	22.359	0.989			0.935			1.058
Gene.7575_CL536.Contig3_All	18.2 kDa class I heat shock protein OS=Medicago sativa GN=HSP18.2	HSP18.2	17.958
Gene.5416_CL351.Contig4_All	Probable inactive purple acid phosphatase 27 OS=Arabidopsis thaliana GN=PAP27	PAP27	71.027			1.052			0.976	1.078
Gene.48162_CL6974.Contig2_All	Aspartic proteinase A1 OS=Arabidopsis thaliana GN=APA1	APA1	58.347	1.009	0.951	1.001	1.039	1.013	0.998	0.971	0.24604
Gene.26730_CL2605.Contig1_All	Thiamine pyrophosphokinase 2 OS=Arabidopsis thaliana GN=TPK2	TPK2	29.037	0.996	1.007	0.988	0.936	0.908	0.929	1.079	0.0020814
Gene.53017_CL7991.Contig11_All	S-adenosylmethionine synthase 2 OS=Vitis vinifera GN=METK2	METK2	43.046	0.967	0.906		1.314	1.429		0.683	0.0188752
Gene.14952_CL1221.Contig20_All	Mitogen-activated protein kinase 3 OS=Arabidopsis thaliana GN=MPK3	MPK3	28.691		0.95			1.109		0.857
Gene.36793_CL4368.Contig1_All	Glutenin, low molecular weight subunit OS=Triticum aestivum	---	66.071	1.001	1	0.986	1.127	1.133	1.129	0.881	1.80081e-05
Gene.86285_Unigene24723_All	Histone acetyltransferase GCN5 OS=Arabidopsis thaliana GN=HAG1	HAG1	23.564
Gene.35552_CL4097.Contig2_All	Tetratricopeptide repeat domain-containing protein PYG7, chloroplastic OS=Zea mays GN=PYG7	PYG7	40.65	0.889	0.895	0.934	0.873	0.903	0.878	1.024	0.27288
Gene.37484_CL4507.Contig1_All	PREDICTED: uncharacterized protein LOC100243857 isoform X2 [Vitis vinifera]	---	46.947
Gene.42130_CL5578.Contig3_All	Uric acid degradation bifunctional protein TTL OS=Arabidopsis thaliana GN=TTL	TTL	29.234	1.022	1.121		0.934	1.032		1.09	0.33184
Gene.14876_CL1215.Contig8_All	Glycine-rich cell wall structural protein 1.8 OS=Phaseolus vulgaris	---	17.106	0.614	0.659	0.591	0.547	0.462	0.598	1.16	0.135924
Gene.21213_CL1909.Contig2_All	PREDICTED: uncharacterized protein LOC100256430 [Vitis vinifera]	---	28.866
Gene.73762_Unigene12234_All	PREDICTED: uncharacterized protein LOC109019540 [Juglans regia]	---	13.373	0.949		0.958	0.93		1.019	0.978	0.69572
Gene.38668_CL4762.Contig6_All	Alcohol dehydrogenase 3 OS=Solanum tuberosum GN=ADH3	ADH3	56.963	1.093	1.039	1.051	0.891	0.848	0.92	1.197	0.0030961
Gene.81665_Unigene19462_All	Xanthoxin dehydrogenase OS=Arabidopsis thaliana GN=ABA2	ABA2	28.947		1.069			1.182		0.904
Gene.47222_CL6828.Contig2_All	unnamed protein product, partial [Vitis vinifera]	---	18.71
Gene.7703_CL553.Contig2_All	Histone-lysine N-methyltransferase, H3 lysine-9 specific SUVH1 OS=Nicotiana tabacum GN=SUVH1	SUVH1	74.64	0.949	0.983	0.913	0.982	0.998	0.979	0.961	0.147503
Gene.19202_CL1689.Contig5_All	Tropinone reductase-like 3 OS=Erythroxylum coca	---	65.849
Gene.83381_Unigene21109_All	PREDICTED: uncharacterized protein LOC109015966 [Juglans regia]	---	20.227	1.061			1.012			1.048
Gene.79211_Unigene17386_All	NADH dehydrogenase [ubiquinone] iron-sulfur protein 6, mitochondrial OS=Arabidopsis thaliana GN=At3g03070	At3g03070	17.492	1.006	1.031	1.053	0.993	1.105	0.969	1.007	0.84338
Gene.81628_Unigene19433_All	Probable glutathione S-transferase parA OS=Nicotiana tabacum GN=PARA	PARA	25.392
Gene.34189_CL3846.Contig6_All	Mitochondrial import inner membrane translocase subunit TIM17-2 OS=Arabidopsis thaliana GN=TIM17-2	TIM17-2	23.836
Gene.18955_CL1650.Contig2_All	Sulfite oxidase OS=Arabidopsis thaliana GN=SOX	SOX	43.641	0.911	0.911	0.902	0.866	0.838	0.881	1.054	0.025036
Gene.29020_CL2993.Contig9_All	Isocitrate dehydrogenase [NADP] OS=Nicotiana tabacum	---	47.267	1.071	1.078	1.064	1.046	1.032	1.046	1.028	0.0087175
Gene.5232_CL343.Contig17_All	Desiccation-related protein clone PCC6-19 OS=Craterostigma plantagineum	---	97.118
Gene.1726_CL110.Contig1_All	TOM1-like protein 6 OS=Arabidopsis thaliana GN=TOL6	TOL6	81.373			0.842			0.969	0.869
Gene.73490_Unigene12043_All	Phytanoyl-CoA dioxygenase OS=Arabidopsis thaliana GN=PAHX	PAHX	35.321	1.005	1.037		1.244	1.147		0.854	0.068897
Gene.68769_Unigene8387_All	Imidazole glycerol phosphate synthase hisHF, chloroplastic OS=Arabidopsis thaliana GN=HISN4	HISN4	66.57
Gene.16881_CL1411.Contig3_All	uncharacterized protein LOC110413807 [Herrania umbratica]	---	25.946	0.977	0.896	0.87	0.901	1.001	0.992	0.948	0.32984
Gene.71230_Unigene10068_All	DNA oxidative demethylase ALKBH2 OS=Arabidopsis thaliana GN=ALKBH2	ALKBH2	31.605	1.015	1.073	1.091	1.069	1.117	1.094	0.969	0.27906
Gene.80582_Unigene18772_All	Eukaryotic translation initiation factor 1A OS=Onobrychis viciifolia	---	16.387
Gene.71366_Unigene10170_All	40S ribosomal protein S12 OS=Hordeum vulgare GN=RPS12	RPS12	14.924	0.932	0.96	0.97	1.111	1.12	1.119	0.854	0.00021506
Gene.43475_CL5893.Contig2_All	14 kDa zinc-binding protein (Fragment) OS=Brassica juncea	---	17.879	1.005	1.023	0.992	1.004	0.97	1.01	1.012	0.47784
Gene.14522_CL1168.Contig5_All	14-3-3-like protein OS=Pisum sativum	---	28.649	1.043	1.063	1.058	1.199	1.188	1.169	0.89	0.00023823
Gene.85042_Unigene22696_All	Probable calcium-binding protein CML26 OS=Arabidopsis thaliana GN=CML26	CML26	19.327	1.119	1.123	1.044	1.161	1.178	1.17	0.936	0.0516
Gene.72895_Unigene11636_All	Proline-rich receptor-like protein kinase PERK9 OS=Arabidopsis thaliana GN=PERK9	PERK9	47.68	1.099	0.931		0.802	1.024		1.112	0.53426
Gene.19238_CL1694.Contig5_All	Geraniol 8-hydroxylase OS=Catharanthus roseus GN=CYP76B6	CYP76B6	59.06
Gene.30937_CL3284.Contig3_All	Nucleoside diphosphate kinase 4, chloroplastic OS=Spinacia oleracea GN=NDK4	NDK4	25.823		1.128			1.147		0.983
Gene.64449_Unigene5371_All	Pleiotropic drug resistance protein 2 OS=Nicotiana plumbaginifolia GN=PDR2	PDR2	167.13	1.077	1.008		0.947	0.976		1.084	0.157542
Gene.8749_CL666.Contig3_All	PREDICTED: uncharacterized protein LOC18613135 isoform X1 [Theobroma cacao]	---	20.308	1.009			0.996			1.013
Gene.58157_Unigene541_All	Glucose and ribitol dehydrogenase homolog 2 OS=Arabidopsis thaliana GN=At3g05260	At3g05260	29.824			1.084			0.975	1.112
Gene.21462_CL1937.Contig2_All	NEDD8-conjugating enzyme Ubc12 OS=Arabidopsis thaliana GN=RCE1	RCE1	20.702	0.995	0.977	0.982	1.038	1.082	1.058	0.93	0.0051849
Gene.24985_CL2384.Contig9_All	Scarecrow-like protein 33 OS=Arabidopsis thaliana GN=SCL33	SCL33	83.118	0.94			1.109			0.848
Gene.48469_CL7065.Contig1_All	Furcatin hydrolase OS=Viburnum furcatum	---	56.968	1.073	1.107	1.101	1.139	1.224	1.227	0.914	0.026996
Gene.28657_CL2916.Contig3_All	Sulfated surface glycoprotein 185 OS=Volvox carteri	---	21.656			1.016			1.03	0.986
Gene.70795_Unigene9783_All	30S ribosomal protein S5, chloroplastic OS=Spinacia oleracea GN=rps5	rps5	36.407	0.939	0.895	0.907	0.845	0.874	0.873	1.057	0.036701
Gene.18326_CL1558.Contig4_All	Protein TSS OS=Arabidopsis thaliana GN=TSS	TSS	218.34	0.837	0.81	0.716	0.89	0.914	0.792	0.91	0.2189
Gene.9278_CL686.Contig1_All	Peptidyl-prolyl cis-trans isomerase CYP20-3, chloroplastic OS=Arabidopsis thaliana GN=CYP20-3	CYP20-3	29.663	0.96	0.96	0.992	0.909	0.881	0.851	1.103	0.0111594
Gene.43382_CL5866.Contig2_All	Vesicle transport v-SNARE 11 OS=Arabidopsis thaliana GN=VTI11	VTI11	24.993	0.993	1.002	1.009	1.099	1.067	1.047	0.935	0.0106624
Gene.38396_CL4695.Contig3_All	Uncharacterized protein ycf36 OS=Pyropia yezoensis GN=ycf36	ycf36	33.96		1.046			0.916		1.142
Gene.58325_Unigene647_All	Proteasome subunit beta type-1 OS=Petunia hybrida GN=PBF1	PBF1	24.112	1.021	1.081	1.068	1.081	1.101	1.111	0.963	0.116076
Gene.45175_CL6331.Contig3_All	hypothetical protein COLO4_14887 [Corchorus olitorius]	---	26.092	0.951	1.101	1.064	1.024	0.959	1.002	1.044	0.43946
Gene.16402_CL1367.Contig2_All	PREDICTED: proteasome assembly chaperone 2 [Juglans regia]	---	30.748			1.061			1.064	0.997
Gene.50200_CL7491.Contig6_All	Probable aldo-keto reductase 2 OS=Oryza sativa subsp. japonica GN=Os04g0338000	Os04g0338000	37.629
Gene.2357_CL151.Contig1_All	Acetate/butyrate--CoA ligase AAE7, peroxisomal OS=Arabidopsis thaliana GN=AAE7	AAE7	62.209	0.984	0.944	1.03	0.957	0.987	0.971	1.015	0.62578
Gene.30697_CL3244.Contig11_All	Subtilisin-like protease SBT1.9 OS=Arabidopsis thaliana GN=SBT1.9	SBT1.9	82.907
Gene.85185_Unigene22791_All	External alternative NAD(P)H-ubiquinone oxidoreductase B2, mitochondrial OS=Arabidopsis thaliana GN=NDB2	NDB2	39.306			0.975			0.897	1.087
Gene.49524_CL7341.Contig2_All	Transcription initiation factor TFIID subunit 15b OS=Arabidopsis thaliana GN=TAF15B	TAF15B	41.202	0.933	0.943	1.07	0.947	0.967	1.039	0.998	0.94916
Gene.37935_CL4595.Contig2_All	Eukaryotic translation initiation factor 3 subunit E OS=Arabidopsis thaliana GN=TIF3E1	TIF3E1	51.051	0.983	0.987	0.93	1.014	0.978	1.038	0.957	0.164523
Gene.32258_CL3506.Contig1_All	Proline-rich receptor-like protein kinase PERK9 OS=Arabidopsis thaliana GN=PERK9	PERK9	142.59	0.957	0.967	0.931	1.051	1.044	1.065	0.903	0.00134049
Gene.71040_Unigene9937_All	PREDICTED: uncharacterized protein LOC100245027 isoform X2 [Vitis vinifera]	---	39.215	1.13	1.039	1.064	1.056	1.102	1.111	0.989	0.71786
Gene.36458_CL4310.Contig2_All	Insulin-degrading enzyme-like 1, peroxisomal OS=Arabidopsis thaliana GN=PXM16	PXM16	113.85	0.983	1.015	0.989	1.047	1.056	0.99	0.966	0.199245
Gene.37717_CL4551.Contig1_All	Basic 7S globulin OS=Glycine max GN=BG	BG	47.212	0.69		0.729	1.579		1.503	0.46	0.0022597
Gene.76238_Unigene14933_All	Dihydrolipoyllysine-residue succinyltransferase component of 2-oxoglutarate dehydrogenase complex 1, mitochondrial OS=Arabidopsis thaliana GN=At5g55070	At5g55070	51.258
Gene.75244_Unigene13787_All	Nuclear pore complex protein NUP54 OS=Arabidopsis thaliana GN=NUP54	NUP54	38.466	1.023	0.964		0.859	0.945		1.101	0.22548
Gene.42120_CL5575.Contig2_All	7-deoxyloganetic acid glucosyltransferase OS=Catharanthus roseus GN=UGT709C2	UGT709C2	56.48	1.226	1.139	1.182	0.981	0.993	1.037	1.178	0.0037999
Gene.6361_CL442.Contig18_All	Probable disease resistance RPP8-like protein 4 OS=Arabidopsis thaliana GN=RPP8L4	RPP8L4	103.52
Gene.33629_CL3755.Contig2_All	Short-chain dehydrogenase TIC 32, chloroplastic OS=Pisum sativum GN=TIC32	TIC32	34.362	0.88	0.857	0.975	0.849	1.093	0.996	0.923	0.41344
Gene.40526_CL5180.Contig2_All	GPI transamidase component PIG-S [Prunus avium]	---	67.98	0.921	1.016		1.076	1.154		0.869	0.143518
Gene.4312_CL270.Contig2_All	CBS domain-containing protein CBSCBSPB4 OS=Arabidopsis thaliana GN=CBSCBSPB4	CBSCBSPB4	41.882
Gene.57108_CL8379.Contig2_All	Protein SPIRAL1-like 1 OS=Arabidopsis thaliana GN=SP1L1	SP1L1	11.085	1.154	0.951		1.218	1.194		0.873	0.28472
Gene.26687_CL2597.Contig4_All	Alpha-soluble NSF attachment protein OS=Solanum tuberosum	---	36.949	1.067	1.092	1.068	1.113	1.095	0.958	1.019	0.70188
Gene.87629_Unigene32905_All	GDSL esterase/lipase At4g18970 OS=Arabidopsis thaliana GN=At4g18970	At4g18970	19.692
Gene.85567_Unigene23043_All	Kinesin-like protein KIN-7K, chloroplastic OS=Oryza sativa subsp. japonica GN=KIN7K	KIN7K	31.169			1.011			1.128	0.896
Gene.59952_Unigene2277_All	Tubulin beta-1 chain OS=Lupinus albus GN=TUBB1	TUBB1	49.91
Gene.28314_CL2859.Contig2_All	Probable polygalacturonase OS=Vitis vinifera GN=GSVIVT00026920001	GSVIVT00026920001	52.049	0.836	0.978		1.217	1.073		0.792	0.145397
Gene.33082_CL3665.Contig4_All	Glutathione S-transferase T2 OS=Arabidopsis thaliana GN=GSTT2	GSTT2	23.789	1.732			0.73			2.373
Gene.77312_Unigene15586_All	Biotin carboxyl carrier protein of acetyl-CoA carboxylase 2, chloroplastic OS=Arabidopsis thaliana GN=BCCP2	BCCP2	29.116	0.906	0.86	0.947	1.001	1.083	0.948	0.895	0.081265
Gene.76635_Unigene15177_All	Stem 31 kDa glycoprotein OS=Glycine max GN=VSPB	VSPB	27.259	1.211	1.15	1.153	1.113	1.09	1.064	1.076	0.026699
Gene.31150_CL3320.Contig2_All	Subtilisin-like protease SBT2.5 OS=Arabidopsis thaliana GN=SBT2.5	SBT2.5	87.662	1.122	1.076		1.147	1.204		0.935	0.170757
Gene.35176_CL4015.Contig3_All	Thioredoxin-like protein HCF164, chloroplastic OS=Oryza sativa subsp. japonica GN=Os03g0767500	Os03g0767500	30.93	0.892		0.92	0.83		0.93	1.03	0.65524
Gene.40670_CL5217.Contig2_All	E3 ubiquitin-protein ligase listerin OS=Arabidopsis thaliana GN=At5g58410	At5g58410	213.8			0.856			0.908	0.943
Gene.34371_CL3870.Contig2_All	Transmembrane ascorbate ferrireductase 1 OS=Arabidopsis thaliana GN=CYB561A	CYB561A	25.362		0.94			1.061		0.886
Gene.85101_Unigene22734_All	PREDICTED: uncharacterized protein LOC100265138 [Vitis vinifera]	---	21.497
Gene.24584_CL2328.Contig3_All	Ras-related protein RABE1c OS=Arabidopsis thaliana GN=RABE1C	RABE1C	27.913	1.059	1.109	1.065	1.085	1.15	1.102	0.969	0.23602
Gene.39716_CL5014.Contig2_All	Aldehyde oxidase GLOX OS=Vitis pseudoreticulata GN=GLOX	GLOX	60.53		1.161	1.089		1.121	1.166	0.984	0.70136
Gene.41723_CL5472.Contig1_All	Probable plastid-lipid-associated protein 4, chloroplastic OS=Arabidopsis thaliana GN=PAP4	PAP4	28.865	0.985	0.994	0.976	0.896	0.888	0.847	1.123	0.0030818
Gene.58532_Unigene800_All	Magnesium protoporphyrin IX methyltransferase, chloroplastic OS=Arabidopsis thaliana GN=CHLM	CHLM	34.302	1.082	1.095	1.113	1.024	1.056	1.04	1.054	0.0117584
Gene.27621_CL2748.Contig2_All	Protein pleiotropic regulatory locus 1 OS=Arabidopsis thaliana GN=PRL1	PRL1	53.792	0.863	0.829	0.887	0.927	0.917	0.942	0.926	0.021421
Gene.40678_CL5219.Contig2_All	Glycylpeptide N-tetradecanoyltransferase 1 OS=Arabidopsis thaliana GN=NMT1	NMT1	49.511	0.994	1.022	0.933	1.221	1.09	1.105	0.863	0.030818
Gene.15578_CL1277.Contig6_All	AT-hook motif nuclear-localized protein 11 OS=Arabidopsis thaliana GN=AHL11	AHL11	32.895	0.874	0.77	0.904	0.91	0.873	0.951	0.932	0.25756
Gene.394_CL27.Contig1_All	Pleiotropic drug resistance protein 2 OS=Nicotiana plumbaginifolia GN=PDR2	PDR2	165.23
Gene.33239_CL3690.Contig1_All	Peroxisomal fatty acid beta-oxidation multifunctional protein AIM1 OS=Arabidopsis thaliana GN=AIM1	AIM1	78.108	0.864	0.937	0.917	0.961	1.003	0.918	0.943	0.172144
Gene.68188_Unigene7947_All	Peptidyl-prolyl cis-trans isomerase CYP40 OS=Arabidopsis thaliana GN=CYP40	CYP40	40.404		0.956			1.011		0.946
Gene.30634_CL3239.Contig1_All	SufE-like protein 1, chloroplastic/mitochondrial OS=Arabidopsis thaliana GN=SUFE1	SUFE1	43.101	0.98	0.96	0.91	0.933	0.987	1.037	0.964	0.3886
Gene.49507_CL7336.Contig4_All	PREDICTED: uncharacterized protein LOC107412282 [Ziziphus jujuba]	---	34.746	1.055	1.076	1.044	0.943	0.928	0.97	1.118	0.0020813
Gene.58163_Unigene543_All	AT-hook motif nuclear-localized protein 10 OS=Arabidopsis thaliana GN=AHL10	AHL10	35.417
Gene.36951_CL4399.Contig5_All	Protein SRC2 OS=Glycine max GN=SRC2	SRC2	29.026
Gene.39817_CL5036.Contig9_All	haloacid dehalogenase-like hydrolase domain-containing protein 3 [Hevea brasiliensis]	---	15.249
Gene.81215_Unigene19166_All	PREDICTED: uncharacterized protein LOC102629880 [Citrus sinensis]	---	37.491	1.027	1.06	1.146	1.093	1.113	1.045	0.994	0.87558
Gene.77016_Unigene15403_All	MAR-binding filament-like protein 1-1 OS=Nicotiana tabacum GN=MFP1-1	MFP1-1	80.664	0.854	0.839	0.824	1.064	1.049	1.082	0.788	6.1601e-05
Gene.71301_Unigene10122_All	50S ribosomal protein L11, chloroplastic OS=Gracilaria tenuistipitata var. liui GN=rpl11	rpl11	16.943	0.955			1.001			0.954
Gene.13607_CL1059.Contig1_All	PREDICTED: uncharacterized protein LOC100249177 [Vitis vinifera]	---	53.241			0.99			0.977	1.013
Gene.35968_CL4191.Contig3_All	Protein NUCLEAR FUSION DEFECTIVE 4 OS=Arabidopsis thaliana GN=NFD4	NFD4	62.603			1.015			1.006	1.009
Gene.9088_CL680.Contig16_All	Catalase isozyme 1 OS=Gossypium hirsutum GN=CAT1	CAT1	53.052	0.873	0.867	0.839	1.108	1.165	1.134	0.757	0.000122891
Gene.32562_CL3564.Contig3_All	Aldehyde dehydrogenase family 7 member B4 OS=Arabidopsis thaliana GN=ALDH7B4	ALDH7B4	54.614
Gene.64165_Unigene5163_All	PREDICTED: putative lipase YDR444W isoform X1 [Vitis vinifera]	---	50.624
Gene.32422_CL3533.Contig3_All	ABC transporter D family member 2, chloroplastic OS=Arabidopsis thaliana GN=ABCC2	ABCC2	86.623			0.836			0.775	1.079
Gene.77141_Unigene15478_All	Aromatic aminotransferase ISS1 OS=Arabidopsis thaliana GN=ISS1	ISS1	43.321
Gene.37718_CL4551.Contig2_All	Basic 7S globulin OS=Glycine max GN=BG	BG	47.686		0.78			1.545		0.505
Gene.84501_Unigene22336_All	Protein translocase subunit SECA2, chloroplastic OS=Arabidopsis thaliana GN=SECA2	SECA2	119.48		0.938			0.979		0.958
Gene.29282_CL3018.Contig3_All	NO-associated protein 1, chloroplastic/mitochondrial OS=Arabidopsis thaliana GN=NOA1	NOA1	64.544			0.822			0.852	0.965
Gene.32316_CL3517.Contig1_All	Suppressor of mec-8 and unc-52 protein homolog 1 OS=Arabidopsis thaliana GN=SMU1	SMU1	75.506	0.898	0.892	0.993	1.009	1.098	1.04	0.884	0.044141
Gene.77470_Unigene15709_All	PREDICTED: uncharacterized protein LOC104247619 [Nicotiana sylvestris]	---	23.355	1.043	1.067	1.052	0.962	0.967	0.993	1.082	0.0026368
Gene.76984_Unigene15387_All	Protein CASP OS=Arabidopsis thaliana GN=CASP	CASP	79.164	0.888	0.914	0.956	1.134	1.148	1.134	0.807	0.00060254
Gene.54082_CL8106.Contig2_All	ESCRT-related protein CHMP1B OS=Arabidopsis thaliana GN=CHMP1B	CHMP1B	22.591	0.895	0.867	0.981	1.007	1.029	1.007	0.901	0.0495
Gene.39024_CL4841.Contig1_All	7-dehydrocholesterol reductase OS=Arabidopsis thaliana GN=DWF5	DWF5	49.498
Gene.27958_CL2805.Contig1_All	3-oxo-Delta(4,5)-steroid 5-beta-reductase OS=Digitalis lanata	---	30.824	0.922	0.922	0.986	1.33	1.106	0.984	0.827	0.114544
[truncated: 4,380 more rows]

## Sheet: Annotation
Protein accession	Protein description	Gene name	MW [kDa]	F/G Ratio	F/G P value	Subcellular localization	Biological Process	Cellular Component	Molecular Function	KEGG KO No.	KEGG Gene	KEGG pathway	IPR ID	Domain description	KOG category	KOG NO.	KOG description
Gene.37445_CL4494.Contig2_All	Inactive protein RESTRICTED TEV MOVEMENT 2 OS=Arabidopsis thaliana GN=RTM2	RTM2	74.333			cytoplasm			GO:0097159 organic cyclic compound binding; GO:1901363 heterocyclic compound binding; GO:0003677 DNA binding; GO:0005488 binding; GO:0003676 nucleic acid binding;	K09522			IPR001005; IPR009057; IPR001623; IPR017884;	SANT/Myb domain; Homeobox domain-like; DnaJ domain; SANT domain;	O	KOG0724	Zuotin and related molecular chaperones (DnaJ superfamily), contains DNA-binding domains
Gene.39568_CL4980.Contig1_All	Trans-cinnamate 4-monooxygenase OS=Populus kitakamiensis GN=CYP73A16	CYP73A16	60.6			cytoplasm	GO:0044699 single-organism process; GO:0008152 metabolic process; GO:0055114 oxidation-reduction process; GO:0044710 single-organism metabolic process;		GO:0097159 organic cyclic compound binding; GO:1901363 heterocyclic compound binding; GO:0020037 heme binding; GO:0005506 iron ion binding; GO:0046914 transition metal ion binding; GO:0003824 catalytic activity; GO:0005488 binding; GO:0043167 ion binding; GO:0043169 cation binding; GO:0046872 metal ion binding; GO:0016705 oxidoreductase activity, acting on paired donors, with incorporation or red…	K00487	CYP73A; trans-cinnamate 4-monooxygenase [EC:1.14.14.91]	ath00945 Stilbenoid, diarylheptanoid and gingerol biosynthesis - Arabidopsis thaliana (thale cress); ath00130 Ubiquinone and other terpenoid-quinone biosynthesis - Arabidopsis thaliana (thale cress); ath01100 Metabolic pathways - Arabidopsis thaliana (thale cress); ath00941 Flavonoid biosynthesis - Arabidopsis thaliana (thale cress); ath00360 Phenylalanine metabolism - Arabidopsis thaliana (thale…			Q	KOG0156	Cytochrome P450 CYP2 subfamily
Gene.18461_CL1582.Contig3_All	DNA topoisomerase 3-alpha OS=Oryza sativa subsp. japonica GN=TOP3A	TOP3A	64.28	1.056	0.08534	mitochondria	GO:0016043 cellular component organization; GO:0006725 cellular aromatic compound metabolic process; GO:0006259 DNA metabolic process; GO:1901360 organic cyclic compound metabolic process; GO:0006807 nitrogen compound metabolic process; GO:0044238 primary metabolic process; GO:0044237 cellular metabolic process; GO:0006265 DNA topological change; GO:0071704 organic substance metabolic process; GO…		GO:0097159 organic cyclic compound binding; GO:1901363 heterocyclic compound binding; GO:0003677 DNA binding; GO:0003917 DNA topoisomerase type I activity; GO:0016853 isomerase activity; GO:0003824 catalytic activity; GO:0003916 DNA topoisomerase activity; GO:0005488 binding; GO:0003676 nucleic acid binding;	K03165	TOP3; DNA topoisomerase III [EC:5.6.2.1]	ath03440 Homologous recombination - Arabidopsis thaliana (thale cress);	IPR023405; IPR034144; IPR013824; IPR006171; IPR003602; IPR003601; IPR013497; IPR013826;	DNA topoisomerase, type IA, core domain; DNA topoisomerase 3-like, TOPRIM domain; DNA topoisomerase, type IA, central region, subdomain 1; TOPRIM domain; DNA topoisomerase, type IA, DNA-binding domain; DNA topoisomerase, type IA, domain 2; DNA topoisomerase, type IA, central; DNA topoisomerase, type IA, central region, subdomain 3;	L	KOG1956	DNA topoisomerase III alpha
Gene.35916_CL4180.Contig4_All	"Cytochrome b-c1 complex subunit Rieske-1, mitochondrial (Fragment) OS=Nicotiana tabacum"	---	26.299	1.202	0.007558	cytoplasm	GO:0044699 single-organism process; GO:0008152 metabolic process; GO:0055114 oxidation-reduction process; GO:0044710 single-organism metabolic process;	GO:0016020 membrane;	GO:0051537 2 iron, 2 sulfur cluster binding; GO:0008121 ubiquinol-cytochrome-c reductase activity; GO:0015075 ion transmembrane transporter activity; GO:0016679 oxidoreductase activity, acting on diphenols and related substances as donors; GO:0022892 substrate-specific transporter activity; GO:0015077 monovalent inorganic cation transmembrane transporter activity; GO:0015078 hydrogen ion transmem…	K00411	UQCRFS1; ubiquinol-cytochrome c reductase iron-sulfur subunit [EC:7.1.1.8]	ath00190 Oxidative phosphorylation - Arabidopsis thaliana (thale cress); ath01100 Metabolic pathways - Arabidopsis thaliana (thale cress);	IPR017941; IPR006317; IPR005805; IPR004192;	Rieske [2Fe-2S] iron-sulphur domain; Ubiquinol-cytochrome c reductase, iron-sulphur subunit; Rieske iron-sulphur protein, C-terminal; Ubiquinol cytochrome reductase, transmembrane domain;	C	KOG1671	Ubiquinol cytochrome c reductase, subunit RIP1
Gene.43536_CL5913.Contig1_All	PREDICTED: uncharacterized protein LOC100250241 isoform X1 [Vitis vinifera]	---	50.034	0.948	0.163023	chloroplast							IPR014756;	Immunoglobulin E-set;	G	KOG1616	Protein involved in Snf1 protein kinase complex assembly
Gene.49264_CL7266.Contig1_All	11 kDa late embryogenesis abundant protein OS=Helianthus annuus	---	29.966	1.226	0.0085572	nucleus	GO:0032502 developmental process; GO:0044707 single-multicellular organism process; GO:0044767 single-organism developmental process; GO:0044699 single-organism process; GO:0007275 multicellular organism development; GO:0009790 embryo development; GO:0048856 anatomical structure development; GO:0032501 multicellular organismal process;
Gene.81536_Unigene19379_All	Polyadenylate-binding protein 8 OS=Arabidopsis thaliana GN=PAB8	PAB8	70.512	0.938	0.0054443	cytoplasm			GO:0097159 organic cyclic compound binding; GO:1901363 heterocyclic compound binding; GO:0003723 RNA binding; GO:1901265 nucleoside phosphate binding; GO:0005488 binding; GO:0003676 nucleic acid binding; GO:0000166 nucleotide binding; GO:0036094 small molecule binding;	K13126	PABPC; polyadenylate-binding protein	ath03015 mRNA surveillance pathway - Arabidopsis thaliana (thale cress); ath03018 RNA degradation - Arabidopsis thaliana (thale cress); ath03013 RNA transport - Arabidopsis thaliana (thale cress);	IPR002004; IPR000504; IPR012677; IPR003954;	Polyadenylate-binding protein/Hyperplastic disc protein; RNA recognition motif domain; Nucleotide-binding alpha-beta plait domain; RNA recognition motif domain, eukaryote;	AJ	KOG0123	Polyadenylate-binding protein (RRM superfamily)
Gene.34863_CL3971.Contig2_All	UPF0678 fatty acid-binding protein-like protein At1g79260 OS=Arabidopsis thaliana GN=At1g79260	At1g79260	20.163	1.122	0.0040438	nucleus							IPR014878; IPR011038;	Domain of unknown function DUF1794; Calycin-like;	S	KOG3371	Uncharacterized conserved protein
Gene.50086_CL7467.Contig2_All	"Photosynthetic NDH subunit of lumenal location 1, chloroplastic OS=Arabidopsis thaliana GN=PNSL1"	PNSL1	26.982	1.034	0.30522	chloroplast	GO:0008152 metabolic process; GO:0044237 cellular metabolic process; GO:0009987 cellular process; GO:0015979 photosynthesis;	GO:0016020 membrane; GO:0009523 photosystem II; GO:0019898 extrinsic component of membrane; GO:0098796 membrane protein complex; GO:0009654 photosystem II oxygen evolving complex; GO:0042651 thylakoid membrane; GO:0032991 macromolecular complex; GO:0044424 intracellular part; GO:0005623 cell; GO:0034357 photosynthetic membrane; GO:0009521 photosystem; GO:1902494 catalytic complex; GO:0044425 memb…	GO:0043169 cation binding; GO:0046872 metal ion binding; GO:0005509 calcium ion binding; GO:0005488 binding; GO:0043167 ion binding;				IPR016123;	Mog1/PsbP, alpha/beta/alpha sandwich;
Gene.39552_CL4975.Contig2_All	Protein FLC EXPRESSOR OS=Arabidopsis thaliana GN=FLX	FLX	33.342	0.897	0.0082044	mitochondria
Gene.51077_CL7686.Contig1_All	"Chloroplastic group IIB intron splicing facilitator CRS2-B, chloroplastic OS=Arabidopsis thaliana GN=CRS2B"	CRS2B	29.245			chloroplast			GO:0016787 hydrolase activity; GO:0052689 carboxylic ester hydrolase activity; GO:0003824 catalytic activity; GO:0004045 aminoacyl-tRNA hydrolase activity; GO:0016788 hydrolase activity, acting on ester bonds;	K01056					J	KOG2255	Peptidyl-tRNA hydrolase
Gene.34954_CL3990.Contig7_All	Heterogeneous nuclear ribonucleoprotein 1 OS=Arabidopsis thaliana GN=RNP1	RNP1	37.687	0.929	0.0100564	nucleus			GO:0097159 organic cyclic compound binding; GO:1901363 heterocyclic compound binding; GO:0003723 RNA binding; GO:1901265 nucleoside phosphate binding; GO:0005488 binding; GO:0003676 nucleic acid binding; GO:0000166 nucleotide binding; GO:0036094 small molecule binding;	K14411	MSI; RNA-binding protein Musashi	ath03015 mRNA surveillance pathway - Arabidopsis thaliana (thale cress);	IPR000504; IPR034131; IPR012677;	RNA recognition motif domain; DAZ-associated protein 1, RNA recognition motif 2; Nucleotide-binding alpha-beta plait domain;	A	KOG4205	RNA-binding protein musashi/mRNA cleavage and polyadenylation factor I complex, subunit HRP1
Gene.79861_Unigene17884_All	Cation/H(+) antiporter 18 OS=Arabidopsis thaliana GN=CHX18	CHX18	27.912	2.043		vacuolar membrane	GO:0006810 transport; GO:0055085 transmembrane transport; GO:0051179 localization; GO:0006812 cation transport; GO:0006811 ion transport; GO:0051234 establishment of localization;	GO:0031224 intrinsic component of membrane; GO:0016020 membrane; GO:0016021 integral component of membrane; GO:0044425 membrane part;	GO:0015298 solute:cation antiporter activity; GO:0022804 active transmembrane transporter activity; GO:0015291 secondary active transmembrane transporter activity; GO:0015075 ion transmembrane transporter activity; GO:0015299 solute:proton antiporter activity; GO:0022892 substrate-specific transporter activity; GO:0015077 monovalent inorganic cation transmembrane transporter activity; GO:0022890 …				IPR006153;	Cation/H+ exchanger;	P	KOG1650	Predicted K+/H+-antiporter
Gene.83334_Unigene21082_All	unnamed protein product [Coffea canephora]	---	18.609	1.091	0.033765	endoplasmic reticulum			GO:0043169 cation binding; GO:0046872 metal ion binding; GO:0005509 calcium ion binding; GO:0005488 binding; GO:0043167 ion binding;				IPR002048; IPR011992;	EF-hand domain; EF-hand domain pair;
Gene.55021_CL8181.Contig1_All	Chitinase-like protein 2 OS=Arabidopsis thaliana GN=CTL2	CTL2	35.166	0.807		cytoplasm			GO:0097159 organic cyclic compound binding; GO:1901363 heterocyclic compound binding; GO:0003723 RNA binding; GO:0005488 binding; GO:0003676 nucleic acid binding;	K13095			IPR032570; IPR004088;	Splicing factor 1, helix-hairpin domain; K Homology domain, type 1;	A	KOG0119	Splicing factor 1/branch point binding protein (RRM superfamily)
Gene.10994_CL812.Contig5_All	"Carbonic anhydrase, chloroplastic OS=Nicotiana tabacum"	---	36.645	1.179	0.103102	chloroplast	GO:0015976 carbon utilization; GO:0044699 single-organism process;		GO:0046914 transition metal ion binding; GO:0003824 catalytic activity; GO:0005488 binding; GO:0043167 ion binding; GO:0016829 lyase activity; GO:0046872 metal ion binding; GO:0043169 cation binding; GO:0016836 hydro-lyase activity; GO:0008270 zinc ion binding; GO:0004089 carbonate dehydratase activity; GO:0016835 carbon-oxygen lyase activity;	K01673	cynT; carbonic anhydrase [EC:4.2.1.1]	ath00910 Nitrogen metabolism - Arabidopsis thaliana (thale cress);			P	KOG1578	Predicted carbonic anhydrase involved in protection against oxidative damage
Gene.35764_CL4148.Contig3_All	"Cell division protein FtsY homolog, chloroplastic OS=Arabidopsis thaliana GN=CPFTSY"	CPFTSY	40.285	0.977	0.109659	chloroplast	GO:0046907 intracellular transport; GO:0072599 establishment of protein localization to endoplasmic reticulum; GO:0072594 establishment of protein localization to organelle; GO:0072657 protein localization to membrane; GO:0045047 protein targeting to ER; GO:0071702 organic substance transport; GO:0006613 cotranslational protein targeting to membrane; GO:0015031 protein transport; GO:0051641 cellu…		GO:1901265 nucleoside phosphate binding; GO:0001882 nucleoside binding; GO:0043167 ion binding; GO:0000166 nucleotide binding; GO:0097159 organic cyclic compound binding; GO:1901363 heterocyclic compound binding; GO:0032549 ribonucleoside binding; GO:0097367 carbohydrate derivative binding; GO:0032553 ribonucleotide binding; GO:0005488 binding; GO:0032550 purine ribonucleoside binding; GO:0043168…	K03110	ftsY; fused signal recognition particle receptor	ath03060 Protein export - Arabidopsis thaliana (thale cress);	IPR003593; IPR013822; IPR027417; IPR000897;	AAA+ ATPase domain; Signal recognition particle, SRP54 subunit, helical bundle; P-loop containing nucleoside triphosphate hydrolase; Signal recognition particle, SRP54 subunit, GTPase domain;	U	KOG0780	Signal recognition particle, subunit Srp54
Gene.41783_CL5494.Contig1_All	PREDICTED: uncharacterized protein LOC100257148 isoform X2 [Vitis vinifera]	---	11.215			nucleus
Gene.40033_CL5089.Contig7_All	LOW QUALITY PROTEIN: uncharacterized protein LOC110428466 [Herrania umbratica]	---	51.174			nucleus			GO:0097159 organic cyclic compound binding; GO:1901363 heterocyclic compound binding; GO:0005488 binding; GO:0003676 nucleic acid binding;				IPR024771; IPR001374;	SUZ domain; R3H domain;	A	KOG2953	mRNA-binding protein Encore
Gene.22691_CL2107.Contig2_All	PREDICTED: uncharacterized protein LOC104421882 isoform X1 [Eucalyptus grandis]	---	114			chloroplast
Gene.43353_CL5859.Contig1_All	Probable ubiquitin-conjugating enzyme E2 25 OS=Arabidopsis thaliana GN=UBC25	UBC25	38.518			chloroplast				K10581	UBE2O; ubiquitin-conjugating enzyme E2 O [EC:2.3.2.24]	ath04120 Ubiquitin mediated proteolysis - Arabidopsis thaliana (thale cress);	IPR016135; IPR000608;	Ubiquitin-conjugating enzyme/RWD-like; Ubiquitin-conjugating enzyme E2;	O	KOG0895	Ubiquitin-conjugating enzyme
Gene.53072_CL7997.Contig10_All	Oxalate--CoA ligase OS=Arabidopsis thaliana GN=AAE3	AAE3	56.134	1.245	0.0053203	chloroplast	GO:0008152 metabolic process;		GO:0003824 catalytic activity;	K22133	AAE3; oxalate---CoA ligase [EC:6.2.1.8]	ath01100 Metabolic pathways - Arabidopsis thaliana (thale cress); ath00630 Glyoxylate and dicarboxylate metabolism - Arabidopsis thaliana (thale cress);	IPR025110; IPR000873;	AMP-binding enzyme C-terminal domain; AMP-dependent synthetase/ligase;	I	KOG1176	Acyl-CoA synthetase
Gene.72732_Unigene11528_All	Receptor-like serine/threonine-protein kinase ALE2 OS=Arabidopsis thaliana GN=ALE2	ALE2	117.96	1.07	0.48596	plasma membrane	GO:0016310 phosphorylation; GO:0044267 cellular protein metabolic process; GO:0044238 primary metabolic process; GO:0044237 cellular metabolic process; GO:0006796 phosphate-containing compound metabolic process; GO:0071704 organic substance metabolic process; GO:0008152 metabolic process; GO:0006468 protein phosphorylation; GO:0006793 phosphorus metabolic process; GO:0044260 cellular macromolecul…		GO:0005524 ATP binding; GO:1901265 nucleoside phosphate binding; GO:0016773 phosphotransferase activity, alcohol group as acceptor; GO:0001882 nucleoside binding; GO:0043167 ion binding; GO:0004672 protein kinase activity; GO:0000166 nucleotide binding; GO:0097159 organic cyclic compound binding; GO:1901363 heterocyclic compound binding; GO:0032549 ribonucleoside binding; GO:0097367 carbohydrate …				IPR000719; IPR001245; IPR013320; IPR011009;	Protein kinase domain; Serine-threonine/tyrosine-protein kinase catalytic domain; Concanavalin A-like lectin/glucanase domain; Protein kinase-like domain;	T	KOG1187	Serine/threonine protein kinase
Gene.77371_Unigene15629_All	40S ribosomal protein S19-3 OS=Arabidopsis thaliana GN=RPS19C	RPS19C	16.628	1.026	0.2126	cytoskeleton	GO:0006518 peptide metabolic process; GO:0043043 peptide biosynthetic process; GO:0044267 cellular protein metabolic process; GO:0006807 nitrogen compound metabolic process; GO:0009058 biosynthetic process; GO:0043603 cellular amide metabolic process; GO:0044238 primary metabolic process; GO:1901566 organonitrogen compound biosynthetic process; GO:1901576 organic substance biosynthetic process; G…	GO:0005840 ribosome; GO:0043226 organelle; GO:0043229 intracellular organelle; GO:0043232 intracellular non-membrane-bounded organelle; GO:0044464 cell part; GO:0005622 intracellular; GO:0005737 cytoplasm; GO:0032991 macromolecular complex; GO:0044424 intracellular part; GO:1990904 ribonucleoprotein complex; GO:0005623 cell; GO:0030529 intracellular ribonucleoprotein complex; GO:0044444 cytoplasm…	GO:0003735 structural constituent of ribosome; GO:0005198 structural molecule activity;	K02966	RP-S19e; small subunit ribosomal protein S19e	ath03010 Ribosome - Arabidopsis thaliana (thale cress);	IPR011991;	Winged helix-turn-helix DNA-binding domain;	J	KOG3411	40S ribosomal protein S19
Gene.73595_Unigene12112_All	PREDICTED: uncharacterized protein LOC100264247 [Vitis vinifera]	---	77.326	0.908	0.0063237	plasma membrane
Gene.30784_CL3264.Contig1_All	"NADH dehydrogenase [ubiquinone] iron-sulfur protein 7, mitochondrial OS=Arabidopsis thaliana GN=At5g11770"	At5g11770	23.377	1	0.96102	chloroplast	GO:0044699 single-organism process; GO:0008152 metabolic process; GO:0055114 oxidation-reduction process; GO:0044710 single-organism metabolic process;		GO:0016651 oxidoreductase activity, acting on NAD(P)H; GO:0003954 NADH dehydrogenase activity; GO:0003824 catalytic activity; GO:0005488 binding; GO:0051536 iron-sulfur cluster binding; GO:0050136 NADH dehydrogenase (quinone) activity; GO:0051539 4 iron, 4 sulfur cluster binding; GO:0048037 cofactor binding; GO:0048038 quinone binding; GO:0016655 oxidoreductase activity, acting on NAD(P)H, quinon…	K03940	NDUFS7; NADH dehydrogenase (ubiquinone) Fe-S protein 7 [EC:7.1.1.2 1.6.99.3]	ath00190 Oxidative phosphorylation - Arabidopsis thaliana (thale cress); ath01100 Metabolic pathways - Arabidopsis thaliana (thale cress);	IPR006137;	NADH:ubiquinone oxidoreductase-like, 20kDa subunit;	C	KOG1687	NADH-ubiquinone oxidoreductase, NUFS7/PSST/20 kDa subunit
Gene.81575_Unigene19399_All	"Rho-N domain-containing protein 1, chloroplastic OS=Arabidopsis thaliana GN=RHON1"	RHON1	48.724	0.826	0.023917	chloroplast	GO:0018130 heterocycle biosynthetic process; GO:0006725 cellular aromatic compound metabolic process; GO:0097659 nucleic acid-templated transcription; GO:0034654 nucleobase-containing compound biosynthetic process; GO:1901360 organic cyclic compound metabolic process; GO:0006807 nitrogen compound metabolic process; GO:0032774 RNA biosynthetic process; GO:0009058 biosynthetic process; GO:0044238 p…						IPR011112;	Rho termination factor, N-terminal;
Gene.79426_Unigene17534_All	3-isopropylmalate dehydratase small subunit 3 OS=Arabidopsis thaliana GN=At2g43090	At2g43090	26.776	1.031	0.3773	chloroplast	GO:0008152 metabolic process;		GO:0016829 lyase activity; GO:0016836 hydro-lyase activity; GO:0003824 catalytic activity; GO:0016835 carbon-oxygen lyase activity;	K01704	leuD; 3-isopropylmalate/(R)-2-methylmalate dehydratase small subunit [EC:4.2.1.33 4.2.1.35]	ath01230 Biosynthesis of amino acids - Arabidopsis thaliana (thale cress); ath01100 Metabolic pathways - Arabidopsis thaliana (thale cress); ath00660 C5-Branched dibasic acid metabolism - Arabidopsis thaliana (thale cress); ath00290 Valine, leucine and isoleucine biosynthesis - Arabidopsis thaliana (thale cress); ath01210 2-Oxocarboxylic acid metabolism - Arabidopsis thaliana (thale cress); ath01…	IPR000573; IPR015928;	Aconitase A/isopropylmalate dehydratase small subunit, swivel domain; Aconitase/3-isopropylmalate dehydratase, swivel;	E	KOG0454	3-isopropylmalate dehydratase (aconitase superfamily)
Gene.36236_CL4259.Contig1_All	Tetraspanin-3 OS=Arabidopsis thaliana GN=TET3	TET3	31.806	1.25	0.000101318	plasma membrane		GO:0031224 intrinsic component of membrane; GO:0016020 membrane; GO:0016021 integral component of membrane; GO:0044425 membrane part;
Gene.16378_CL1363.Contig3_All	Classical arabinogalactan protein 9 OS=Arabidopsis thaliana GN=AGP9	AGP9	30.789	1.158	0.0211	chloroplast	GO:1901606 alpha-amino acid catabolic process; GO:0006725 cellular aromatic compound metabolic process; GO:0044699 single-organism process; GO:0044237 cellular metabolic process; GO:0071704 organic substance metabolic process; GO:0006576 cellular biogenic amine metabolic process; GO:0044270 cellular nitrogen compound catabolic process; GO:0008152 metabolic process; GO:0006520 cellular amino acid …		GO:0016787 hydrolase activity; GO:0016811 hydrolase activity, acting on carbon-nitrogen (but not peptide) bonds, in linear amides; GO:0004061 arylformamidase activity; GO:0003824 catalytic activity; GO:0016810 hydrolase activity, acting on carbon-nitrogen (but not peptide) bonds;
Gene.14186_CL1131.Contig4_All	Probable 26S proteasome non-ATPase regulatory subunit 3 OS=Nicotiana tabacum GN=21D7	21D7	55.643			chloroplast	GO:0050789 regulation of biological process; GO:0080090 regulation of primary metabolic process; GO:0060255 regulation of macromolecule metabolic process; GO:0051246 regulation of protein metabolic process; GO:0009894 regulation of catabolic process; GO:0019222 regulation of metabolic process; GO:0042176 regulation of protein catabolic process; GO:0065007 biological regulation;	GO:1902494 catalytic complex; GO:0000502 proteasome complex; GO:0044464 cell part; GO:0005622 intracellular; GO:0032991 macromolecular complex; GO:0044424 intracellular part; GO:1905368 peptidase complex; GO:0005623 cell; GO:0043234 protein complex; GO:1905369 endopeptidase complex;	GO:0005515 protein binding; GO:0030234 enzyme regulator activity; GO:0098772 molecular function regulator; GO:0005488 binding;	K03033	PSMD3; 26S proteasome regulatory subunit N3	ath03050 Proteasome - Arabidopsis thaliana (thale cress);	IPR000717; IPR011991; IPR013586;	Proteasome component (PCI) domain; Winged helix-turn-helix DNA-binding domain; 26S proteasome regulatory subunit, C-terminal;	O	KOG2581	26S proteasome regulatory complex, subunit RPN3/PSMD3
Gene.44602_CL6181.Contig4_All	UPF0481 protein At3g47200 OS=Arabidopsis thaliana GN=At3g47200	At3g47200	55.541			cytoplasm
Gene.71411_Unigene10196_All	"Alpha-1,4-glucan-protein synthase [UDP-forming] 1 OS=Solanum tuberosum GN=UPTG1"	UPTG1	43.104	1.116	0.000157685	cytoplasm	GO:0016051 carbohydrate biosynthetic process; GO:0044711 single-organism biosynthetic process; GO:0006073 cellular glucan metabolic process; GO:0000271 polysaccharide biosynthetic process; GO:0030243 cellulose metabolic process; GO:0044042 glucan metabolic process; GO:0044763 single-organism cellular process; GO:0044699 single-organism process; GO:0033692 cellular polysaccharide biosynthetic proc…		GO:0016853 isomerase activity; GO:0016866 intramolecular transferase activity; GO:0003824 catalytic activity;	K13379	RGP; reversibly glycosylated polypeptide / UDP-arabinopyranose mutase [EC:2.4.1.- 5.4.99.30]	ath00520 Amino sugar and nucleotide sugar metabolism - Arabidopsis thaliana (thale cress);	IPR029044;	Nucleotide-diphospho-sugar transferases;
Gene.32264_CL3507.Contig2_All	Methylthioribose kinase OS=Arabidopsis thaliana GN=MTK	MTK	47.536	1.199		cytoplasm	GO:0000097 sulfur amino acid biosynthetic process; GO:0016053 organic acid biosynthetic process; GO:0009066 aspartate family amino acid metabolic process; GO:0044699 single-organism process; GO:0009058 biosynthetic process; GO:1901566 organonitrogen compound biosynthetic process; GO:0044237 cellular metabolic process; GO:0044272 sulfur compound biosynthetic process; GO:0000096 sulfur amino acid m…		GO:0046522 S-methyl-5-thioribose kinase activity; GO:0016301 kinase activity; GO:0016773 phosphotransferase activity, alcohol group as acceptor; GO:0003824 catalytic activity; GO:0016740 transferase activity; GO:0016772 transferase activity, transferring phosphorus-containing groups;	K00899	mtnK; 5-methylthioribose kinase [EC:2.7.1.100]	ath00270 Cysteine and methionine metabolism - Arabidopsis thaliana (thale cress); ath01100 Metabolic pathways - Arabidopsis thaliana (thale cress);	IPR002575; IPR011009;	Aminoglycoside phosphotransferase; Protein kinase-like domain;
Gene.46015_CL6541.Contig1_All	PREDICTED: uncharacterized protein LOC8274257 isoform X1 [Ricinus communis]	---	22.587	1.048	0.152064	cytoplasm
Gene.79126_Unigene17325_All	hypothetical protein JCGZ_10677 [Jatropha curcas]	---	37.038			chloroplast							IPR023214;	HAD-like domain;
Gene.8945_CL672.Contig7_All	Long-chain-alcohol oxidase FAO1 OS=Lotus japonicus GN=FAO1	FAO1	81.606	0.926		nucleus	GO:0044699 single-organism process; GO:0008152 metabolic process; GO:0055114 oxidation-reduction process; GO:0044710 single-organism metabolic process;		GO:0046577 long-chain-alcohol oxidase activity; GO:1901265 nucleoside phosphate binding; GO:0050660 flavin adenine dinucleotide binding; GO:0043167 ion binding; GO:0000166 nucleotide binding; GO:0048037 cofactor binding; GO:0016491 oxidoreductase activity; GO:0016614 oxidoreductase activity, acting on CH-OH group of donors; GO:1901363 heterocyclic compound binding; GO:0097159 organic cyclic compo…	K17756			IPR000172; IPR007867; IPR023753;	Glucose-methanol-choline oxidoreductase, N-terminal; Glucose-methanol-choline oxidoreductase, C-terminal; FAD/NAD(P)-binding domain;
Gene.51692_CL7785.Contig4_All	Mitogen-activated protein kinase homolog NTF4 OS=Nicotiana tabacum GN=NTF4	NTF4	51.316	0.922		cytoplasm	GO:0016310 phosphorylation; GO:0044267 cellular protein metabolic process; GO:0044238 primary metabolic process; GO:0044237 cellular metabolic process; GO:0006796 phosphate-containing compound metabolic process; GO:0071704 organic substance metabolic process; GO:0008152 metabolic process; GO:0006468 protein phosphorylation; GO:0006793 phosphorus metabolic process; GO:0044260 cellular macromolecul…		GO:0005524 ATP binding; GO:1901265 nucleoside phosphate binding; GO:0016773 phosphotransferase activity, alcohol group as acceptor; GO:0001882 nucleoside binding; GO:0043167 ion binding; GO:0004672 protein kinase activity; GO:0000166 nucleotide binding; GO:0004702 signal transducer, downstream of receptor, with serine/threonine kinase activity; GO:0004871 signal transducer activity; GO:0004707 MA…	K14512	MPK6; mitogen-activated protein kinase 6 [EC:2.7.11.24]	ath04016 MAPK signaling pathway - plant - Arabidopsis thaliana (thale cress); ath04075 Plant hormone signal transduction - Arabidopsis thaliana (thale cress); ath04626 Plant-pathogen interaction - Arabidopsis thaliana (thale cress);	IPR000719; IPR011009;	Protein kinase domain; Protein kinase-like domain;	T	KOG0660	Mitogen-activated protein kinase
Gene.22024_CL2027.Contig1_All	"Glucose-6-phosphate isomerase, cytosolic 2 OS=Clarkia xantiana GN=PGIC2"	PGIC2	55.771	1.12	0.0203	endoplasmic reticulum	GO:0006757 ATP generation from ADP; GO:0009116 nucleoside metabolic process; GO:0042278 purine nucleoside metabolic process; GO:0006165 nucleoside diphosphate phosphorylation; GO:0046031 ADP metabolic process; GO:0019362 pyridine nucleotide metabolic process; GO:0006096 glycolytic process; GO:0009167 purine ribonucleoside monophosphate metabolic process; GO:0019319 hexose biosynthetic process; GO…		GO:0004347 glucose-6-phosphate isomerase activity; GO:0016853 isomerase activity; GO:0016860 intramolecular oxidoreductase activity; GO:0003824 catalytic activity; GO:0016861 intramolecular oxidoreductase activity, interconverting aldoses and ketoses;	K01810	GPI; glucose-6-phosphate isomerase [EC:5.3.1.9]	ath00030 Pentose phosphate pathway - Arabidopsis thaliana (thale cress); ath01200 Carbon metabolism - Arabidopsis thaliana (thale cress); ath01100 Metabolic pathways - Arabidopsis thaliana (thale cress); ath00520 Amino sugar and nucleotide sugar metabolism - Arabidopsis thaliana (thale cress); ath00500 Starch and sucrose metabolism - Arabidopsis thaliana (thale cress); ath00010 Glycolysis / Gluco…	IPR023096;	Phosphoglucose isomerase, C-terminal;	G	KOG2446	Glucose-6-phosphate isomerase
Gene.20866_CL1858.Contig2_All	Peptidyl-prolyl cis-trans isomerase FKBP62 OS=Arabidopsis thaliana GN=FKBP62	FKBP62	63.892	0.845	3.5313e-06	peroxisome			GO:0005515 protein binding; GO:0005488 binding;	K09571			IPR011990; IPR013026; IPR001179;	Tetratricopeptide-like helical domain; Tetratricopeptide repeat-containing domain; FKBP-type peptidyl-prolyl cis-trans isomerase domain;	O	KOG0543	FKBP-type peptidyl-prolyl cis-trans isomerase
Gene.2360_CL151.Contig2_All	"Acetate/butyrate--CoA ligase AAE7, peroxisomal OS=Arabidopsis thaliana GN=AAE7"	AAE7	62.32	1.02	0.76176	cytoplasm	GO:0008152 metabolic process;		GO:0003824 catalytic activity;	K01913	AAE7; acetate---CoA ligase [EC:6.2.1.1]	ath00620 Pyruvate metabolism - Arabidopsis thaliana (thale cress); ath01200 Carbon metabolism - Arabidopsis thaliana (thale cress); ath01100 Metabolic pathways - Arabidopsis thaliana (thale cress); ath00630 Glyoxylate and dicarboxylate metabolism - Arabidopsis thaliana (thale cress); ath00010 Glycolysis / Gluconeogenesis - Arabidopsis thaliana (thale cress); ath01110 Biosynthesis of secondary met…	IPR025110; IPR000873;	AMP-binding enzyme C-terminal domain; AMP-dependent synthetase/ligase;	I	KOG1176	Acyl-CoA synthetase
Gene.67844_Unigene7724_All	"Cell division topological specificity factor homolog, chloroplastic OS=Arabidopsis thaliana GN=MINE1"	MINE1	24.82	0.823	0.049979	chloroplast	GO:0050794 regulation of cellular process; GO:0007346 regulation of mitotic cell cycle; GO:0044763 single-organism cellular process; GO:0044699 single-organism process; GO:0044087 regulation of cellular component biogenesis; GO:0032954 regulation of cytokinetic process; GO:1901891 regulation of cell septum assembly; GO:0010564 regulation of cell cycle process; GO:0032465 regulation of cytokinesis…
Gene.24724_CL2347.Contig5_All	Probable LRR receptor-like serine/threonine-protein kinase At5g10290 OS=Arabidopsis thaliana GN=At5g10290	At5g10290	31.949	0.92		mitochondria	GO:0016310 phosphorylation; GO:0044267 cellular protein metabolic process; GO:0044238 primary metabolic process; GO:0044237 cellular metabolic process; GO:0006796 phosphate-containing compound metabolic process; GO:0071704 organic substance metabolic process; GO:0008152 metabolic process; GO:0006468 protein phosphorylation; GO:0006793 phosphorus metabolic process; GO:0044260 cellular macromolecul…		GO:0005524 ATP binding; GO:1901265 nucleoside phosphate binding; GO:0016773 phosphotransferase activity, alcohol group as acceptor; GO:0001882 nucleoside binding; GO:0043167 ion binding; GO:0004672 protein kinase activity; GO:0000166 nucleotide binding; GO:0097159 organic cyclic compound binding; GO:1901363 heterocyclic compound binding; GO:0032549 ribonucleoside binding; GO:0097367 carbohydrate …				IPR000719; IPR011009;	Protein kinase domain; Protein kinase-like domain;	T	KOG1187	Serine/threonine protein kinase
Gene.11557_CL858.Contig5_All	DNA-directed RNA polymerase II subunit 1 OS=Arabidopsis thaliana GN=NRPB1	NRPB1	50.32	0.978		plasma membrane		GO:0031224 intrinsic component of membrane; GO:0016020 membrane; GO:0016021 integral component of membrane; GO:0044425 membrane part;		K22985					T	KOG2569	G protein-coupled seven transmembrane receptor
Gene.19346_CL1703.Contig8_All	Serine/threonine-protein kinase SAPK2 OS=Oryza sativa subsp. indica GN=SAPK2	SAPK2	28.299			cytoplasm	GO:0016310 phosphorylation; GO:0044267 cellular protein metabolic process; GO:0044238 primary metabolic process; GO:0044237 cellular metabolic process; GO:0006796 phosphate-containing compound metabolic process; GO:0071704 organic substance metabolic process; GO:0008152 metabolic process; GO:0006468 protein phosphorylation; GO:0006793 phosphorus metabolic process; GO:0044260 cellular macromolecul…		GO:0005524 ATP binding; GO:1901265 nucleoside phosphate binding; GO:0016773 phosphotransferase activity, alcohol group as acceptor; GO:0001882 nucleoside binding; GO:0043167 ion binding; GO:0004672 protein kinase activity; GO:0000166 nucleotide binding; GO:0097159 organic cyclic compound binding; GO:1901363 heterocyclic compound binding; GO:0032549 ribonucleoside binding; GO:0097367 carbohydrate …	K14498	SNRK2; serine/threonine-protein kinase SRK2 [EC:2.7.11.1]	ath04016 MAPK signaling pathway - plant - Arabidopsis thaliana (thale cress); ath04075 Plant hormone signal transduction - Arabidopsis thaliana (thale cress);	IPR000719; IPR011009;	Protein kinase domain; Protein kinase-like domain;	T	KOG0583	Serine/threonine protein kinase
Gene.64493_Unigene5394_All	Clathrin heavy chain 1 OS=Arabidopsis thaliana GN=CHC1	CHC1	112.93			chloroplast	GO:0045184 establishment of protein localization; GO:0006810 transport; GO:0046907 intracellular transport; GO:0070727 cellular macromolecule localization; GO:0051649 establishment of localization in cell; GO:0016192 vesicle-mediated transport; GO:0006886 intracellular protein transport; GO:0071702 organic substance transport; GO:0008104 protein localization; GO:0033036 macromolecule localization…		GO:0005515 protein binding; GO:0005488 binding;	K04646	CLTC; clathrin heavy chain	ath04144 Endocytosis - Arabidopsis thaliana (thale cress);	IPR011990; IPR016024;	Tetratricopeptide-like helical domain; Armadillo-type fold;	U	KOG0985	Vesicle coat protein clathrin, heavy chain
Gene.44782_CL6226.Contig1_All	"Aspartate carbamoyltransferase 3, chloroplastic OS=Pisum sativum GN=PYRB3"	PYRB3	34.659	0.915		cytoplasm	GO:0006725 cellular aromatic compound metabolic process; GO:0044699 single-organism process; GO:0009058 biosynthetic process; GO:1901566 organonitrogen compound biosynthetic process; GO:0044237 cellular metabolic process; GO:0071704 organic substance metabolic process; GO:0072528 pyrimidine-containing compound biosynthetic process; GO:0008152 metabolic process; GO:0006520 cellular amino acid meta…		GO:0016743 carboxyl- or carbamoyltransferase activity; GO:0016597 amino acid binding; GO:0031406 carboxylic acid binding; GO:0004070 aspartate carbamoyltransferase activity; GO:0003824 catalytic activity; GO:0005488 binding; GO:0043167 ion binding; GO:0043177 organic acid binding; GO:0016741 transferase activity, transferring one-carbon groups; GO:0043168 anion binding; GO:0016740 transferase act…	K00609	pyrB; aspartate carbamoyltransferase catalytic subunit [EC:2.1.3.2]	ath00250 Alanine, aspartate and glutamate metabolism - Arabidopsis thaliana (thale cress); ath00240 Pyrimidine metabolism - Arabidopsis thaliana (thale cress); ath01100 Metabolic pathways - Arabidopsis thaliana (thale cress);	IPR006132; IPR006131;	Aspartate/ornithine carbamoyltransferase, carbamoyl-P binding; Aspartate/ornithine carbamoyltransferase, Asp/Orn-binding domain;	R	KOG0370	Multifunctional pyrimidine synthesis protein CAD (includes carbamoyl-phophate synthetase, aspartate transcarbamylase, and glutamine amidotransferase)
Gene.81071_Unigene19082_All	Nuclear transcription factor Y subunit C-3 OS=Arabidopsis thaliana GN=NFYC3	NFYC3	30.832			nucleus			GO:0005515 protein binding; GO:0046982 protein heterodimerization activity; GO:0005488 binding; GO:0046983 protein dimerization activity;	K21752			IPR009072; IPR003958;	Histone-fold; Transcription factor CBF/NF-Y/archaeal histone domain;	K	KOG1659	Class 2 transcription repressor NC2, alpha subunit (DRAP1)
Gene.30621_CL3236.Contig1_All	Peptidyl-prolyl cis-trans isomerase CYP20-1 OS=Arabidopsis thaliana GN=CYP20-1	CYP20-1	22.088	1.02	0.36552	vacuolar membrane	GO:0044267 cellular protein metabolic process; GO:0044238 primary metabolic process; GO:0018208 peptidyl-proline modification; GO:0000413 protein peptidyl-prolyl isomerization; GO:0044237 cellular metabolic process; GO:0071704 organic substance metabolic process; GO:0006457 protein folding; GO:0018193 peptidyl-amino acid modification; GO:0008152 metabolic process; GO:0044260 cellular macromolecul…		GO:0003755 peptidyl-prolyl cis-trans isomerase activity; GO:0016853 isomerase activity; GO:0003824 catalytic activity; GO:0016859 cis-trans isomerase activity;	K01802			IPR002130; IPR029000;	Cyclophilin-type peptidyl-prolyl cis-trans isomerase domain; Cyclophilin-like domain;	O	KOG0865	Cyclophilin type peptidyl-prolyl cis-trans isomerase
Gene.68483_Unigene8182_All	Tubulin beta-1 chain OS=Lupinus albus GN=TUBB1	TUBB1	51.482	0.943		nucleus	GO:0007017 microtubule-based process; GO:0009987 cellular process;	GO:0043229 intracellular organelle; GO:0099513 polymeric cytoskeletal fiber; GO:0005874 microtubule; GO:0043232 intracellular non-membrane-bounded organelle; GO:0044430 cytoskeletal part; GO:0044446 intracellular organelle part; GO:0099512 supramolecular fiber; GO:0044424 intracellular part; GO:0005623 cell; GO:0099080 supramolecular complex; GO:0044422 organelle part; GO:0099081 supramolecular p…	GO:1901265 nucleoside phosphate binding; GO:0001882 nucleoside binding; GO:0043167 ion binding; GO:0016817 hydrolase activity, acting on acid anhydrides; GO:0016787 hydrolase activity; GO:0000166 nucleotide binding; GO:0017111 nucleoside-triphosphatase activity; GO:0097159 organic cyclic compound binding; GO:1901363 heterocyclic compound binding; GO:0032549 ribonucleoside binding; GO:0097367 carb…	K07375	TUBB; tubulin beta	ath04145 Phagosome - Arabidopsis thaliana (thale cress);	IPR003008; IPR023123; IPR008280; IPR018316;	Tubulin/FtsZ, GTPase domain; Tubulin, C-terminal; Tubulin/FtsZ, C-terminal; Tubulin/FtsZ, 2-layer sandwich domain;	Z	KOG1375	Beta tubulin
Gene.58291_Unigene626_All	Protein HOTHEAD OS=Arabidopsis thaliana GN=HTH	HTH	62.579	0.946		chloroplast	GO:0044699 single-organism process; GO:0008152 metabolic process; GO:0055114 oxidation-reduction process; GO:0044710 single-organism metabolic process;		GO:0097159 organic cyclic compound binding; GO:1901363 heterocyclic compound binding; GO:0016614 oxidoreductase activity, acting on CH-OH group of donors; GO:1901265 nucleoside phosphate binding; GO:0050660 flavin adenine dinucleotide binding; GO:0003824 catalytic activity; GO:0005488 binding; GO:0043167 ion binding; GO:0043168 anion binding; GO:0000166 nucleotide binding; GO:0048037 cofactor bin…				IPR000172; IPR007867; IPR023753;	Glucose-methanol-choline oxidoreductase, N-terminal; Glucose-methanol-choline oxidoreductase, C-terminal; FAD/NAD(P)-binding domain;	R	KOG1238	Glucose dehydrogenase/choline dehydrogenase/mandelonitrile lyase (GMC oxidoreductase family)
Gene.11508_CL856.Contig2_All	2-isopropylmalate synthase B OS=Solanum pennellii GN=IPMSB	IPMSB	67.271	0.966	0.3423	chloroplast	GO:0008652 cellular amino acid biosynthetic process; GO:0016053 organic acid biosynthetic process; GO:0044711 single-organism biosynthetic process; GO:0044281 small molecule metabolic process; GO:0009082 branched-chain amino acid biosynthetic process; GO:0044763 single-organism cellular process; GO:0009098 leucine biosynthetic process; GO:0044699 single-organism process; GO:0006807 nitrogen compo…		GO:0016746 transferase activity, transferring acyl groups; GO:0003852 2-isopropylmalate synthase activity; GO:0003824 catalytic activity; GO:0016740 transferase activity; GO:0046912 transferase activity, transferring acyl groups, acyl groups converted into alkyl on transfer;	K01649	leuA; 2-isopropylmalate synthase [EC:2.3.3.13]	ath01230 Biosynthesis of amino acids - Arabidopsis thaliana (thale cress); ath00620 Pyruvate metabolism - Arabidopsis thaliana (thale cress); ath01100 Metabolic pathways - Arabidopsis thaliana (thale cress); ath00290 Valine, leucine and isoleucine biosynthesis - Arabidopsis thaliana (thale cress); ath01210 2-Oxocarboxylic acid metabolism - Arabidopsis thaliana (thale cress); ath01110 Biosynthesis…	IPR013785; IPR013709; IPR000891;	Aldolase-type TIM barrel; 2-isopropylmalate synthase LeuA, allosteric (dimerisation) domain; Pyruvate carboxyltransferase;	E	KOG2367	Alpha-isopropylmalate synthase/homocitrate synthase
Gene.24931_CL2373.Contig6_All	Clathrin light chain 2 OS=Arabidopsis thaliana GN=CLC2	CLC2	27.916	1.004	0.70342	nucleus	GO:0045184 establishment of protein localization; GO:0006810 transport; GO:0046907 intracellular transport; GO:0070727 cellular macromolecule localization; GO:0051649 establishment of localization in cell; GO:0016192 vesicle-mediated transport; GO:0006886 intracellular protein transport; GO:0071702 organic substance transport; GO:0008104 protein localization; GO:0033036 macromolecule localization…	GO:0030658 transport vesicle membrane; GO:0016020 membrane; GO:0030130 clathrin coat of trans-Golgi network vesicle; GO:0031410 cytoplasmic vesicle; GO:0031090 organelle membrane; GO:0098796 membrane protein complex; GO:0071944 cell periphery; GO:0031982 vesicle; GO:0030660 Golgi-associated vesicle membrane; GO:0005737 cytoplasm; GO:0044433 cytoplasmic vesicle part; GO:0032991 macromolecular comp…	GO:0005198 structural molecule activity;
Gene.31316_CL3344.Contig7_All	"Serine hydroxymethyltransferase, mitochondrial OS=Solanum tuberosum"	---	57.145			mitochondria	GO:0044281 small molecule metabolic process; GO:0044763 single-organism cellular process; GO:0006807 nitrogen compound metabolic process; GO:0044699 single-organism process; GO:0044238 primary metabolic process; GO:0006544 glycine metabolic process; GO:1901605 alpha-amino acid metabolic process; GO:0044237 cellular metabolic process; GO:0071704 organic substance metabolic process; GO:0008152 meta…		GO:0097159 organic cyclic compound binding; GO:1901363 heterocyclic compound binding; GO:0003824 catalytic activity; GO:0005488 binding; GO:0043167 ion binding; GO:0004372 glycine hydroxymethyltransferase activity; GO:0016741 transferase activity, transferring one-carbon groups; GO:0043168 anion binding; GO:0016742 hydroxymethyl-, formyl- and related transferase activity; GO:0048037 cofactor bind…	K00600	glyA; glycine hydroxymethyltransferase [EC:2.1.2.1]	ath00670 One carbon pool by folate - Arabidopsis thaliana (thale cress); ath01230 Biosynthesis of amino acids - Arabidopsis thaliana (thale cress); ath00260 Glycine, serine and threonine metabolism - Arabidopsis thaliana (thale cress); ath01100 Metabolic pathways - Arabidopsis thaliana (thale cress); ath00460 Cyanoamino acid metabolism - Arabidopsis thaliana (thale cress); ath01200 Carbon metabol…	IPR015424; IPR015422; IPR015421;	Pyridoxal phosphate-dependent transferase; Pyridoxal phosphate-dependent transferase, major region, subdomain 2; Pyridoxal phosphate-dependent transferase, major region, subdomain 1;	E	KOG2467	Glycine/serine hydroxymethyltransferase
Gene.43600_CL5931.Contig3_All	MLP-like protein 328 OS=Arabidopsis thaliana GN=MLP328	MLP328	17.247	0.89	0.00057981	cytoplasm	GO:0006952 defense response; GO:0050896 response to stimulus; GO:0006950 response to stress; GO:0009607 response to biotic stimulus;						IPR023393; IPR000916;	START-like domain; Bet v I/Major latex protein;
Gene.78267_Unigene16741_All	Synaptotagmin-4 OS=Arabidopsis thaliana GN=SYT4	SYT4	54.971	1.053	0.021501	chloroplast			GO:0008289 lipid binding; GO:0005515 protein binding; GO:0005488 binding;				IPR031468; IPR000008;	Synaptotagmin-like mitochondrial-lipid-binding domain; C2 domain;	R	KOG1012	Ca2+-dependent lipid-binding protein CLB1/vesicle protein vp115/Granuphilin A, contains C2 domain
Gene.43871_CL5980.Contig3_All	Nuclear transport factor 2 OS=Arabidopsis thaliana GN=NTF2	NTF2	13.584	0.908		mitochondria	GO:0006810 transport; GO:0051179 localization; GO:0051234 establishment of localization;	GO:0005623 cell; GO:0005622 intracellular; GO:0044464 cell part;					IPR002075; IPR018222; IPR032710;	Nuclear transport factor 2; Nuclear transport factor 2, eukaryote; NTF2-like domain;	U	KOG2104	Nuclear transport factor 2
Gene.68293_Unigene8039_All	"CLP protease regulatory subunit CLPX1, mitochondrial OS=Arabidopsis thaliana GN=CLPX1"	CLPX1	44.67	0.819		chloroplast	GO:0006457 protein folding; GO:0009987 cellular process;		GO:0005524 ATP binding; GO:1901265 nucleoside phosphate binding; GO:0001882 nucleoside binding; GO:0043167 ion binding; GO:0005515 protein binding; GO:0000166 nucleotide binding; GO:0097159 organic cyclic compound binding; GO:1901363 heterocyclic compound binding; GO:0032549 ribonucleoside binding; GO:0097367 carbohydrate derivative binding; GO:0032553 ribonucleotide binding; GO:0005488 binding; …	K03544			IPR019489; IPR003593; IPR003959; IPR027417;	Clp ATPase, C-terminal; AAA+ ATPase domain; ATPase, AAA-type, core; P-loop containing nucleoside triphosphate hydrolase;	O	KOG0745	Putative ATP-dependent Clp-type protease (AAA+ ATPase superfamily)
Gene.16313_CL1356.Contig4_All	Beta-adaptin-like protein B OS=Arabidopsis thaliana GN=BETAB-AD	BETAB-AD	111.02	0.97	0.8152	nucleus				K20286					K	KOG4673	Transcription factor TMF, TATA element modulatory factor
Gene.73245_Unigene11875_All	PREDICTED: UPF0160 protein C694.04c [Nelumbo nucifera]	---	40.692	0.983	0.36082	chloroplast									R	KOG2948	Predicted metal-binding protein
Gene.23417_CL2185.Contig3_All	Flavanone 3-dioxygenase 3 OS=Oryza sativa subsp. japonica GN=F3H-3	F3H-3	38.376	0.945	0.59774	cytoplasm	GO:0044699 single-organism process; GO:0008152 metabolic process; GO:0055114 oxidation-reduction process; GO:0044710 single-organism metabolic process;		GO:0003824 catalytic activity; GO:0016491 oxidoreductase activity;				IPR005123; IPR027443; IPR026992;	Oxoglutarate/iron-dependent dioxygenase; Isopenicillin N synthase-like; Non-haem dioxygenase N-terminal domain;	QR	KOG0143	Iron/ascorbate family oxidoreductases
Gene.82780_Unigene20721_All	Proline-rich receptor-like protein kinase PERK2 OS=Arabidopsis thaliana GN=PERK2	PERK2	71.885	0.983		endoplasmic reticulum			GO:0005515 protein binding; GO:0005488 binding;				IPR000270;	PB1 domain;
Gene.11724_CL881.Contig2_All	Galactomannan galactosyltransferase 1 OS=Cyamopsis tetragonoloba GN=GMGT1	GMGT1	48.767	0.84		extracellular		GO:0031224 intrinsic component of membrane; GO:0016020 membrane; GO:0016021 integral component of membrane; GO:0044425 membrane part;	GO:0016757 transferase activity, transferring glycosyl groups; GO:0003824 catalytic activity; GO:0016740 transferase activity;						GM	KOG4748	Subunit of Golgi mannosyltransferase complex
Gene.25954_CL2513.Contig2_All	"Probable sodium/metabolite cotransporter BASS5, chloroplastic OS=Oryza sativa subsp. indica GN=BASS5"	BASS5	48.164			chloroplast		GO:0016020 membrane;							P	KOG2718	Na+-bile acid cotransporter
Gene.41198_CL5345.Contig2_All	embryo-abundant family protein [Populus trichocarpa]	---	32.334	0.655	0.0041604	cytoplasm	GO:0008152 metabolic process;		GO:0016741 transferase activity, transferring one-carbon groups; GO:0008168 methyltransferase activity; GO:0003824 catalytic activity; GO:0016740 transferase activity;				IPR029063; IPR013216;	S-adenosyl-L-methionine-dependent methyltransferase; Methyltransferase type 11;	R	KOG3010	Methyltransferase
Gene.48689_CL7111.Contig2_All	Probable serine/threonine-protein kinase PIX7 OS=Arabidopsis thaliana GN=PIX7	PIX7	48.031	1.09	0.28534	nucleus	GO:0016310 phosphorylation; GO:0044267 cellular protein metabolic process; GO:0044238 primary metabolic process; GO:0044237 cellular metabolic process; GO:0006796 phosphate-containing compound metabolic process; GO:0071704 organic substance metabolic process; GO:0008152 metabolic process; GO:0006468 protein phosphorylation; GO:0006793 phosphorus metabolic process; GO:0044260 cellular macromolecul…		GO:0005524 ATP binding; GO:1901265 nucleoside phosphate binding; GO:0016773 phosphotransferase activity, alcohol group as acceptor; GO:0001882 nucleoside binding; GO:0043167 ion binding; GO:0004672 protein kinase activity; GO:0000166 nucleotide binding; GO:0097159 organic cyclic compound binding; GO:1901363 heterocyclic compound binding; GO:0032549 ribonucleoside binding; GO:0097367 carbohydrate …				IPR000719; IPR011009;	Protein kinase domain; Protein kinase-like domain;	T	KOG1187	Serine/threonine protein kinase
Gene.14792_CL1202.Contig1_All	Probable serine/threonine-protein kinase CST OS=Arabidopsis thaliana GN=CST	CST	26.273	0.941		chloroplast	GO:0016310 phosphorylation; GO:0044267 cellular protein metabolic process; GO:0044238 primary metabolic process; GO:0044237 cellular metabolic process; GO:0006796 phosphate-containing compound metabolic process; GO:0071704 organic substance metabolic process; GO:0008152 metabolic process; GO:0006468 protein phosphorylation; GO:0006793 phosphorus metabolic process; GO:0044260 cellular macromolecul…		GO:0005524 ATP binding; GO:1901265 nucleoside phosphate binding; GO:0016773 phosphotransferase activity, alcohol group as acceptor; GO:0001882 nucleoside binding; GO:0043167 ion binding; GO:0004672 protein kinase activity; GO:0000166 nucleotide binding; GO:0097159 organic cyclic compound binding; GO:1901363 heterocyclic compound binding; GO:0032549 ribonucleoside binding; GO:0097367 carbohydrate …	K00924			IPR000719; IPR001245; IPR013320; IPR011009;	Protein kinase domain; Serine-threonine/tyrosine-protein kinase catalytic domain; Concanavalin A-like lectin/glucanase domain; Protein kinase-like domain;	T	KOG1187	Serine/threonine protein kinase
Gene.221_CL21.Contig1_All	PREDICTED: UPF0483 protein AGAP003155-like isoform X2 [Solanum tuberosum]	---	20.727	1.013		chloroplast							IPR029058; IPR005645;	Alpha/Beta hydrolase fold; Serine hydrolase FSH;	E	KOG2551	Phospholipase/carboxyhydrolase
Gene.68653_Unigene8297_All	ATP-citrate synthase beta chain protein 2 OS=Arabidopsis thaliana GN=ACLB-2	ACLB-2	65.955	0.872	0.00106307	chloroplast	GO:0008152 metabolic process;		GO:0016746 transferase activity, transferring acyl groups; GO:0046912 transferase activity, transferring acyl groups, acyl groups converted into alkyl on transfer; GO:0003824 catalytic activity; GO:0016740 transferase activity;	K01648	ACLY; ATP citrate (pro-S)-lyase [EC:2.3.3.8]	ath01100 Metabolic pathways - Arabidopsis thaliana (thale cress); ath00020 Citrate cycle (TCA cycle) - Arabidopsis thaliana (thale cress); ath01110 Biosynthesis of secondary metabolites - Arabidopsis thaliana (thale cress);	IPR016142; IPR005811; IPR016040; IPR016143; IPR016102;	Citrate synthase-like, large alpha subdomain; ATP-citrate lyase/succinyl-CoA ligase; NAD(P)-binding domain; Citrate synthase-like, small alpha subdomain; Succinyl-CoA synthetase-like;	C	KOG1254	ATP-citrate lyase
Gene.38487_CL4717.Contig4_All	PRA1 family protein A1 OS=Arabidopsis thaliana GN=PRA1A1	PRA1A1	24.123	0.957		vacuolar membrane				K20393
Gene.77686_Unigene15843_All	"Trifunctional UDP-glucose 4,6-dehydratase/UDP-4-keto-6-deoxy-D-glucose 3,5-epimerase/UDP-4-keto-L-rhamnose-reductase RHM1 OS=Arabidopsis thaliana GN=RHM1"	RHM1	77.036	0.822	0.0025355	chloroplast				K12450	RHM; UDP-glucose 4,6-dehydratase [EC:4.2.1.76]	ath00520 Amino sugar and nucleotide sugar metabolism - Arabidopsis thaliana (thale cress);	IPR029903; IPR016040;	RmlD-like substrate binding domain; NAD(P)-binding domain;	G	KOG0747	Putative NAD+-dependent epimerases
Gene.215_CL20.Contig1_All	Zinc finger CCCH domain-containing protein 64 OS=Arabidopsis thaliana GN=At5g56900	At5g56900	66.789	0.861		nucleus			GO:0046872 metal ion binding; GO:0043169 cation binding; GO:0003824 catalytic activity; GO:0005488 binding; GO:0043167 ion binding;				IPR000571; IPR011146; IPR006768; IPR006767;	Zinc finger, CCCH-type; HIT-like domain; Cwf19-like, C-terminal domain-1; Cwf19-like protein, C-terminal domain-2;	S	KOG2476	Uncharacterized conserved protein
Gene.54157_CL8111.Contig12_All	"Pentatricopeptide repeat-containing protein At1g62680, mitochondrial OS=Arabidopsis thaliana GN=At1g62680"	At1g62680	26.373			chloroplast									R	KOG4197	FOG: PPR repeat
Gene.77773_Unigene15934_All	Cysteine-rich repeat secretory protein 55 OS=Arabidopsis thaliana GN=CRRSP55	CRRSP55	29.424	0.92	0.086199	extracellular							IPR002902;	Gnk2-homologous domain;
Gene.42441_CL5654.Contig1_All	Vegetative cell wall protein gp1 OS=Chlamydomonas reinhardtii GN=GP1	GP1	40.714	0.928	0.002805	nucleus							IPR001623;	DnaJ domain;	O	KOG0714	Molecular chaperone (DnaJ superfamily)
Gene.48173_CL6977.Contig2_All	PREDICTED: uncharacterized protein LOC104247886 isoform X1 [Nicotiana sylvestris]	---	107.21			nucleus	GO:0008152 metabolic process;		GO:0005524 ATP binding; GO:1901265 nucleoside phosphate binding; GO:0001882 nucleoside binding; GO:0043167 ion binding; GO:0000166 nucleotide binding; GO:0097159 organic cyclic compound binding; GO:1901363 heterocyclic compound binding; GO:0032549 ribonucleoside binding; GO:0097367 carbohydrate derivative binding; GO:0016301 kinase activity; GO:0003824 catalytic activity; GO:0032553 ribonucleotid…				IPR006083; IPR003593; IPR033469; IPR023577; IPR027417;	Phosphoribulokinase/uridine kinase; AAA+ ATPase domain; CYTH-like domain; CYTH domain; P-loop containing nucleoside triphosphate hydrolase;	TZ	KOG4203	Armadillo/beta-Catenin/plakoglobin
Gene.79562_Unigene17609_All	Proline-rich receptor-like protein kinase PERK2 OS=Arabidopsis thaliana GN=PERK2	PERK2	48.369			chloroplast	GO:0006508 proteolysis; GO:0008152 metabolic process; GO:0043170 macromolecule metabolic process; GO:0019538 protein metabolic process; GO:0044238 primary metabolic process; GO:0071704 organic substance metabolic process;		GO:0004175 endopeptidase activity; GO:0008233 peptidase activity; GO:0003824 catalytic activity; GO:0004190 aspartic-type endopeptidase activity; GO:0070011 peptidase activity, acting on L-amino acid peptides; GO:0016787 hydrolase activity; GO:0070001 aspartic-type peptidase activity;				IPR032799; IPR033121; IPR021109; IPR032861; IPR034161;	Xylanase inhibitor, C-terminal; Peptidase family A1 domain; Aspartic peptidase domain; Xylanase inhibitor, N-terminal; Pepsin-like domain, plant;	O	KOG1339	Aspartyl protease
Gene.22707_CL2107.Contig11_All	PREDICTED: uncharacterized protein LOC104421882 isoform X1 [Eucalyptus grandis]	---	95.49	0.996	0.88534	chloroplast
Gene.71317_Unigene10136_All	21 kDa protein OS=Daucus carota	---	21.319	1.266	0.00045858	chloroplast			GO:0004857 enzyme inhibitor activity; GO:0098772 molecular function regulator; GO:0030234 enzyme regulator activity;				IPR006501;	Pectinesterase inhibitor domain;
Gene.85103_Unigene22736_All	PREDICTED: uncharacterized protein LOC105136982 [Populus euphratica]	---	42.705	0.98		chloroplast									E	KOG2275	Aminoacylase ACY1 and related metalloexopeptidases
Gene.71350_Unigene10159_All	PREDICTED: uncharacterized protein LOC100248442 [Vitis vinifera]	---	14.127	0.93		chloroplast							IPR031985;	Domain of unknown function DUF4787;
Gene.48352_CL7028.Contig1_All	Protein CDC73 homolog OS=Arabidopsis thaliana GN=CDC73	CDC73	18.197			cytoplasm				K15175			IPR031336;	Cell division control protein 73, C-terminal;	K	KOG3786	RNA polymerase II assessory factor Cdc73p
Gene.83411_Unigene21125_All	"50S ribosomal protein L1, chloroplastic OS=Spinacia oleracea GN=RPL1"	RPL1	47.797	1.005		chloroplast			GO:0097159 organic cyclic compound binding; GO:1901363 heterocyclic compound binding; GO:0003723 RNA binding; GO:0005488 binding; GO:0003676 nucleic acid binding;				IPR023674; IPR016095; IPR016094;	Ribosomal protein L1-like; Ribosomal protein L1, 3-layer alpha/beta-sandwich; Ribosomal protein L1, 2-layer alpha/beta-sandwich;	J	KOG1569	50S ribosomal protein L1
Gene.24573_CL2324.Contig4_All	"Fe-S cluster assembly factor HCF101, chloroplastic OS=Arabidopsis thaliana GN=HCF101"	HCF101	57.692	1.048	0.0145159	chloroplast			GO:0005524 ATP binding; GO:1901265 nucleoside phosphate binding; GO:0001882 nucleoside binding; GO:0043167 ion binding; GO:0000166 nucleotide binding; GO:0097159 organic cyclic compound binding; GO:1901363 heterocyclic compound binding; GO:0032549 ribonucleoside binding; GO:0097367 carbohydrate derivative binding; GO:0032553 ribonucleotide binding; GO:0005488 binding; GO:0032550 purine ribonucleo…				IPR010376; IPR002744; IPR027417;	Domain of unknown function DUF971; Domain of unknown function DUF59; P-loop containing nucleoside triphosphate hydrolase;	D	KOG3022	Predicted ATPase, nucleotide-binding
Gene.18778_CL1624.Contig1_All	Peptidyl-prolyl cis-trans isomerase CYP21-4 OS=Arabidopsis thaliana GN=CYP21-4	CYP21-4	26.527	0.934		chloroplast	GO:0044267 cellular protein metabolic process; GO:0044238 primary metabolic process; GO:0018208 peptidyl-proline modification; GO:0000413 protein peptidyl-prolyl isomerization; GO:0044237 cellular metabolic process; GO:0071704 organic substance metabolic process; GO:0006457 protein folding; GO:0018193 peptidyl-amino acid modification; GO:0008152 metabolic process; GO:0044260 cellular macromolecul…		GO:0003755 peptidyl-prolyl cis-trans isomerase activity; GO:0016853 isomerase activity; GO:0003824 catalytic activity; GO:0016859 cis-trans isomerase activity;				IPR002130; IPR029000;	Cyclophilin-type peptidyl-prolyl cis-trans isomerase domain; Cyclophilin-like domain;	O	KOG0882	Cyclophilin-related peptidyl-prolyl cis-trans isomerase
Gene.49806_CL7388.Contig1_All	Protease Do-like 9 OS=Arabidopsis thaliana GN=DEGP9	DEGP9	37.552			chloroplast	GO:0006508 proteolysis; GO:0008152 metabolic process; GO:0043170 macromolecule metabolic process; GO:0019538 protein metabolic process; GO:0044238 primary metabolic process; GO:0071704 organic substance metabolic process;		GO:0004252 serine-type endopeptidase activity; GO:0004175 endopeptidase activity; GO:0008233 peptidase activity; GO:0003824 catalytic activity; GO:0017171 serine hydrolase activity; GO:0008236 serine-type peptidase activity; GO:0070011 peptidase activity, acting on L-amino acid peptides; GO:0016787 hydrolase activity;				IPR009003;	Peptidase S1, PA clan;	O	KOG1320	Serine protease
Gene.82010_Unigene19847_All	Dirigent protein 23 OS=Arabidopsis thaliana GN=DIR23	DIR23	19.941			cytoplasm
Gene.77442_Unigene15687_All	"30S ribosomal protein S10, chloroplastic OS=Mesembryanthemum crystallinum GN=RPS10"	RPS10	23.426	0.846	0.0107243	nucleus	GO:0006518 peptide metabolic process; GO:0043043 peptide biosynthetic process; GO:0044267 cellular protein metabolic process; GO:0006807 nitrogen compound metabolic process; GO:0009058 biosynthetic process; GO:0043603 cellular amide metabolic process; GO:0044238 primary metabolic process; GO:1901566 organonitrogen compound biosynthetic process; GO:1901576 organic substance biosynthetic process; G…	GO:0005840 ribosome; GO:0043226 organelle; GO:0043229 intracellular organelle; GO:0043232 intracellular non-membrane-bounded organelle; GO:0044464 cell part; GO:0005622 intracellular; GO:0005737 cytoplasm; GO:0032991 macromolecular complex; GO:0044424 intracellular part; GO:1990904 ribonucleoprotein complex; GO:0005623 cell; GO:0030529 intracellular ribonucleoprotein complex; GO:0044444 cytoplasm…	GO:0097159 organic cyclic compound binding; GO:1901363 heterocyclic compound binding; GO:0003723 RNA binding; GO:0005488 binding; GO:0003676 nucleic acid binding; GO:0005198 structural molecule activity; GO:0003735 structural constituent of ribosome;	K02946	RP-S10; small subunit ribosomal protein S10	ath03010 Ribosome - Arabidopsis thaliana (thale cress);	IPR027486;	Ribosomal protein S10 domain;	J	KOG0900	40S ribosomal protein S20
Gene.16947_CL1419.Contig5_All	60S ribosomal protein L13-1 OS=Arabidopsis thaliana GN=RPL13B	RPL13B	23.851	1.226		chloroplast	GO:0006518 peptide metabolic process; GO:0043043 peptide biosynthetic process; GO:0044267 cellular protein metabolic process; GO:0006807 nitrogen compound metabolic process; GO:0009058 biosynthetic process; GO:0043603 cellular amide metabolic process; GO:0044238 primary metabolic process; GO:1901566 organonitrogen compound biosynthetic process; GO:1901576 organic substance biosynthetic process; G…	GO:0005840 ribosome; GO:0043226 organelle; GO:0043229 intracellular organelle; GO:0043232 intracellular non-membrane-bounded organelle; GO:0044464 cell part; GO:0005622 intracellular; GO:0005737 cytoplasm; GO:0032991 macromolecular complex; GO:0044424 intracellular part; GO:1990904 ribonucleoprotein complex; GO:0005623 cell; GO:0030529 intracellular ribonucleoprotein complex; GO:0044444 cytoplasm…	GO:0003735 structural constituent of ribosome; GO:0005198 structural molecule activity;	K02873	RP-L13e; large subunit ribosomal protein L13e	ath03010 Ribosome - Arabidopsis thaliana (thale cress);			J	KOG3295	60S Ribosomal protein L13
Gene.51937_CL7826.Contig1_All	PREDICTED: uncharacterized protein LOC100244920 [Vitis vinifera]	---	36.784	1.032	0.91932	cytoplasm,nucleus
Gene.55139_CL8190.Contig3_All	Alpha-mannosidase I MNS5 OS=Arabidopsis thaliana GN=MNS5	MNS5	43.009			chloroplast		GO:0016020 membrane;	GO:0015923 mannosidase activity; GO:0015924 mannosyl-oligosaccharide mannosidase activity; GO:0003824 catalytic activity; GO:0005488 binding; GO:0043167 ion binding; GO:0016798 hydrolase activity, acting on glycosyl bonds; GO:0004559 alpha-mannosidase activity; GO:0043169 cation binding; GO:0046872 metal ion binding; GO:0004553 hydrolase activity, hydrolyzing O-glycosyl compounds; GO:0016787 hydr…	K10084	EDEM1; ER degradation enhancer, mannosidase alpha-like 1	ath04141 Protein processing in endoplasmic reticulum - Arabidopsis thaliana (thale cress);			G	KOG2429	Glycosyl hydrolase, family 47
Gene.24321_CL2290.Contig2_All	"Phospholipid hydroperoxide glutathione peroxidase 1, chloroplastic OS=Arabidopsis thaliana GN=GPX1"	GPX1	26.995	1.079	0.023502	chloroplast	GO:0008152 metabolic process; GO:0006950 response to stress; GO:0055114 oxidation-reduction process; GO:0044710 single-organism metabolic process; GO:0006979 response to oxidative stress; GO:0044699 single-organism process; GO:0050896 response to stimulus;		GO:0016209 antioxidant activity; GO:0004601 peroxidase activity; GO:0004602 glutathione peroxidase activity; GO:0003824 catalytic activity; GO:0016491 oxidoreductase activity; GO:0016684 oxidoreductase activity, acting on peroxide as acceptor;	K00432	gpx; glutathione peroxidase [EC:1.11.1.9]	ath00480 Glutathione metabolism - Arabidopsis thaliana (thale cress); ath00590 Arachidonic acid metabolism - Arabidopsis thaliana (thale cress);	IPR012336;	Thioredoxin-like fold;	O	KOG1651	Glutathione peroxidase
Gene.50190_CL7491.Contig1_All	Probable aldo-keto reductase 2 OS=Oryza sativa subsp. japonica GN=Os04g0338000	Os04g0338000	43.402			mitochondria							IPR023210;	NADP-dependent oxidoreductase domain;	C	KOG1575	Voltage-gated shaker-like K+ channel, subunit beta/KCNAB
Gene.59926_Unigene2256_All	"Alpha-glucan water dikinase, chloroplastic OS=Solanum tuberosum GN=R1"	R1	163.78	1.16	0.00047928	cytoplasm	GO:0016310 phosphorylation; GO:0008152 metabolic process; GO:0044237 cellular metabolic process; GO:0006793 phosphorus metabolic process; GO:0009987 cellular process; GO:0006796 phosphate-containing compound metabolic process;		GO:0005524 ATP binding; GO:1901265 nucleoside phosphate binding; GO:0001882 nucleoside binding; GO:0043167 ion binding; GO:0000166 nucleotide binding; GO:0097159 organic cyclic compound binding; GO:1901363 heterocyclic compound binding; GO:0032549 ribonucleoside binding; GO:0097367 carbohydrate derivative binding; GO:0016301 kinase activity; GO:0003824 catalytic activity; GO:0032553 ribonucleotid…	K08244			IPR002192; IPR013816; IPR013815;	Pyruvate phosphate dikinase, PEP/pyruvate-binding; ATP-grasp fold, subdomain 2; ATP-grasp fold, subdomain 1;
Gene.40317_CL5141.Contig2_All	1-aminocyclopropane-1-carboxylate oxidase homolog 2 OS=Arabidopsis thaliana GN=At1g06640	At1g06640	20.755	0.833		cytoplasm							IPR027443; IPR026992;	Isopenicillin N synthase-like; Non-haem dioxygenase N-terminal domain;	QR	KOG0143	Iron/ascorbate family oxidoreductases
Gene.28694_CL2922.Contig4_All	"ATPase 10, plasma membrane-type OS=Arabidopsis thaliana GN=AHA10"	AHA10	104.4	1.335	0.00075691	plasma membrane	GO:0009116 nucleoside metabolic process; GO:0042278 purine nucleoside metabolic process; GO:0009167 purine ribonucleoside monophosphate metabolic process; GO:0009117 nucleotide metabolic process; GO:0044699 single-organism process; GO:0046129 purine ribonucleoside biosynthetic process; GO:0009163 nucleoside biosynthetic process; GO:0009058 biosynthetic process; GO:0009156 ribonucleoside monophosp…	GO:0031224 intrinsic component of membrane; GO:0016020 membrane; GO:0016021 integral component of membrane; GO:0044425 membrane part;	GO:1901265 nucleoside phosphate binding; GO:0043167 ion binding; GO:0016817 hydrolase activity, acting on acid anhydrides; GO:0016787 hydrolase activity; GO:0000166 nucleotide binding; GO:0017111 nucleoside-triphosphatase activity; GO:0016887 ATPase activity; GO:1901363 heterocyclic compound binding; GO:0097159 organic cyclic compound binding; GO:0016462 pyrophosphatase activity; GO:0003824 catal…	K01535	PMA1; H+-transporting ATPase [EC:7.1.2.1]	ath00190 Oxidative phosphorylation - Arabidopsis thaliana (thale cress);	IPR023298; IPR004014; IPR023299; IPR008250; IPR023214;	P-type ATPase, transmembrane domain; Cation-transporting P-type ATPase, N-terminal; P-type ATPase, cytoplasmic domain N; P-type ATPase, A domain; HAD-like domain;	P	KOG0205	Plasma membrane H+-transporting ATPase
Gene.68680_Unigene8317_All	60S ribosomal protein L26-1 OS=Arabidopsis thaliana GN=RPL26A	RPL26A	16.745	1.265	0.0099427	cytoplasm	GO:0006518 peptide metabolic process; GO:0043043 peptide biosynthetic process; GO:0044267 cellular protein metabolic process; GO:0006807 nitrogen compound metabolic process; GO:0009058 biosynthetic process; GO:0043603 cellular amide metabolic process; GO:0044238 primary metabolic process; GO:1901566 organonitrogen compound biosynthetic process; GO:1901576 organic substance biosynthetic process; G…	GO:0005840 ribosome; GO:0043229 intracellular organelle; GO:0043232 intracellular non-membrane-bounded organelle; GO:0044446 intracellular organelle part; GO:0005737 cytoplasm; GO:0032991 macromolecular complex; GO:0044424 intracellular part; GO:0005623 cell; GO:0044422 organelle part; GO:0043228 non-membrane-bounded organelle; GO:0043226 organelle; GO:0015934 large ribosomal subunit; GO:0044391 …	GO:0003735 structural constituent of ribosome; GO:0005198 structural molecule activity;	K02898	RP-L26e; large subunit ribosomal protein L26e	ath03010 Ribosome - Arabidopsis thaliana (thale cress);	IPR008991; IPR014722; IPR005824;	Translation protein SH3-like domain; Ribosomal protein L2 domain 2; KOW;	J	KOG3401	60S ribosomal protein L26
Gene.87562_Unigene32505_All	Probable caffeoyl-CoA O-methyltransferase At4g26220 OS=Arabidopsis thaliana GN=At4g26220	At4g26220	13.347	0.995		cytoplasm			GO:0016741 transferase activity, transferring one-carbon groups; GO:0008171 O-methyltransferase activity; GO:0008168 methyltransferase activity; GO:0003824 catalytic activity; GO:0016740 transferase activity;	K00588	E2.1.1.104; caffeoyl-CoA O-methyltransferase [EC:2.1.1.104]	ath00945 Stilbenoid, diarylheptanoid and gingerol biosynthesis - Arabidopsis thaliana (thale cress); ath01100 Metabolic pathways - Arabidopsis thaliana (thale cress); ath00941 Flavonoid biosynthesis - Arabidopsis thaliana (thale cress); ath00360 Phenylalanine metabolism - Arabidopsis thaliana (thale cress); ath00940 Phenylpropanoid biosynthesis - Arabidopsis thaliana (thale cress); ath01110 Biosy…	IPR029063;	S-adenosyl-L-methionine-dependent methyltransferase;	Q	KOG1663	O-methyltransferase
Gene.7615_CL542.Contig2_All	PREDICTED: protein RMD5 homolog A [Vitis vinifera]	---	43.706	0.932		cytoplasm			GO:0043169 cation binding; GO:0046872 metal ion binding; GO:0005515 protein binding; GO:0008270 zinc ion binding; GO:0046914 transition metal ion binding; GO:0005488 binding; GO:0043167 ion binding;				IPR024964; IPR027370; IPR001841; IPR013083; IPR006595; IPR006594; IPR013144;	CTLH/CRA C-terminal to LisH motif domain; RING-type zinc-finger, LisH dimerisation motif; Zinc finger, RING-type; Zinc finger, RING/FYVE/PHD-type; CTLH, C-terminal LisH motif; LIS1 homology motif; CRA domain;	O	KOG2817	Predicted E3 ubiquitin ligase
Gene.43205_CL5823.Contig2_All	"29 kDa ribonucleoprotein A, chloroplastic OS=Nicotiana sylvestris"	---	33.146	0.864	0.0025248	chloroplast			GO:0097159 organic cyclic compound binding; GO:1901363 heterocyclic compound binding; GO:1901265 nucleoside phosphate binding; GO:0005488 binding; GO:0003676 nucleic acid binding; GO:0000166 nucleotide binding; GO:0036094 small molecule binding;				IPR000504; IPR012677;	RNA recognition motif domain; Nucleotide-binding alpha-beta plait domain;	R	KOG0118	FOG: RRM domain
Gene.16752_CL1399.Contig5_All	"Chaperonin 60 subunit beta 4, chloroplastic OS=Arabidopsis thaliana GN=CPN60B4"	CPN60B4	64.047	0.84	0.043725	chloroplast	GO:0006457 protein folding; GO:0009987 cellular process; GO:0042026 protein refolding;	GO:0044424 intracellular part; GO:0005623 cell; GO:0044464 cell part; GO:0005622 intracellular; GO:0005737 cytoplasm;	GO:0005524 ATP binding; GO:1901265 nucleoside phosphate binding; GO:0001882 nucleoside binding; GO:0043167 ion binding; GO:0000166 nucleotide binding; GO:0097159 organic cyclic compound binding; GO:1901363 heterocyclic compound binding; GO:0032549 ribonucleoside binding; GO:0097367 carbohydrate derivative binding; GO:0032553 ribonucleotide binding; GO:0005488 binding; GO:0032550 purine ribonucleo…	K04077	groEL; chaperonin GroEL	ath03018 RNA degradation - Arabidopsis thaliana (thale cress);	IPR027409; IPR027413;	GroEL-like apical domain; GroEL-like equatorial domain;	O	KOG0356	Mitochondrial chaperonin, Cpn60/Hsp60p
Gene.34496_CL3892.Contig8_All	Auxin efflux carrier component 7 OS=Arabidopsis thaliana GN=PIN7	PIN7	67.804	0.968	0.08834	chloroplast	GO:0006810 transport; GO:0055085 transmembrane transport; GO:0051179 localization; GO:0051234 establishment of localization;	GO:0031224 intrinsic component of membrane; GO:0016020 membrane; GO:0016021 integral component of membrane; GO:0044425 membrane part;		K13947
Gene.47389_CL6859.Contig1_All	Sucrose synthase 6 OS=Arabidopsis thaliana GN=SUS6	SUS6	67.374	1.041	0.172544	cytoplasm	GO:0044723 single-organism carbohydrate metabolic process; GO:0008152 metabolic process; GO:0005985 sucrose metabolic process; GO:0044262 cellular carbohydrate metabolic process; GO:0044710 single-organism metabolic process; GO:0044763 single-organism cellular process; GO:0044699 single-organism process; GO:0009311 oligosaccharide metabolic process; GO:0005984 disaccharide metabolic process; GO:0…		GO:0016758 transferase activity, transferring hexosyl groups; GO:0003824 catalytic activity; GO:0035251 UDP-glucosyltransferase activity; GO:0008194 UDP-glycosyltransferase activity; GO:0046527 glucosyltransferase activity; GO:0016757 transferase activity, transferring glycosyl groups; GO:0016157 sucrose synthase activity; GO:0016740 transferase activity;	K00695	E2.4.1.13; sucrose synthase [EC:2.4.1.13]	ath01100 Metabolic pathways - Arabidopsis thaliana (thale cress); ath00500 Starch and sucrose metabolism - Arabidopsis thaliana (thale cress);	IPR000368; IPR001296;	Sucrose synthase; Glycosyl transferase, family 1;	M	KOG0853	Glycosyltransferase
Gene.40989_CL5281.Contig2_All	Codeine O-demethylase OS=Papaver somniferum GN=CODM	CODM	40.39	1.089		cytoplasm	GO:0044699 single-organism process; GO:0008152 metabolic process; GO:0055114 oxidation-reduction process; GO:0044710 single-organism metabolic process;		GO:0003824 catalytic activity; GO:0016491 oxidoreductase activity;				IPR027443; IPR005123; IPR026992;	Isopenicillin N synthase-like; Oxoglutarate/iron-dependent dioxygenase; Non-haem dioxygenase N-terminal domain;	QR	KOG0143	Iron/ascorbate family oxidoreductases
Gene.80279_Unigene18574_All	Probable pectate lyase 8 OS=Arabidopsis thaliana GN=At3g07010	At3g07010	52.856	1.029		cytoplasm				K01728	pel; pectate lyase [EC:4.2.2.2]	ath00040 Pentose and glucuronate interconversions - Arabidopsis thaliana (thale cress);	IPR011050; IPR002022; IPR012334;	Pectin lyase fold/virulence factor; Pectate lyase/Amb allergen; Pectin lyase fold;
Gene.75306_Unigene13833_All	Eukaryotic translation initiation factor 4B3 OS=Arabidopsis thaliana GN=EIF4B3	EIF4B3	30.877	0.91		nucleus			GO:0097159 organic cyclic compound binding; GO:1901363 heterocyclic compound binding; GO:0003723 RNA binding; GO:0008135 translation factor activity, RNA binding; GO:0005488 binding; GO:0003676 nucleic acid binding; GO:0003743 translation initiation factor activity;
Gene.64089_Unigene5111_All	Uncharacterized protein At1g03900 OS=Arabidopsis thaliana GN=At1g03900	At1g03900	31.701	1.065	0.129544	nucleus	GO:0006810 transport; GO:0006897 endocytosis; GO:0051179 localization; GO:0051234 establishment of localization; GO:0016192 vesicle-mediated transport;	GO:0016020 membrane;		K20069			IPR011993; IPR012466;	PH domain-like; NECAP, PHear domain;	S	KOG2500	Uncharacterized conserved protein
Gene.87839_Unigene34253_All	Protein EXORDIUM-like 2 OS=Arabidopsis thaliana GN=EXL2	EXL2	31.082			extracellular
Gene.63741_Unigene4867_All	"Protein LUTEIN DEFICIENT 5, chloroplastic OS=Arabidopsis thaliana GN=CYP97A3"	CYP97A3	47.469			cytoplasm	GO:0044699 single-organism process; GO:0008152 metabolic process; GO:0055114 oxidation-reduction process; GO:0044710 single-organism metabolic process;		GO:0097159 organic cyclic compound binding; GO:1901363 heterocyclic compound binding; GO:0020037 heme binding; GO:0005506 iron ion binding; GO:0046914 transition metal ion binding; GO:0003824 catalytic activity; GO:0005488 binding; GO:0043167 ion binding; GO:0043169 cation binding; GO:0046872 metal ion binding; GO:0016705 oxidoreductase activity, acting on paired donors, with incorporation or red…	K15747	LUT5; beta-ring hydroxylase [EC:1.14.-.-]	ath00906 Carotenoid biosynthesis - Arabidopsis thaliana (thale cress); ath01100 Metabolic pathways - Arabidopsis thaliana (thale cress); ath01110 Biosynthesis of secondary metabolites - Arabidopsis thaliana (thale cress);			QI	KOG0157	Cytochrome P450 CYP4/CYP19/CYP26 subfamilies
Gene.9299_CL689.Contig5_All	Multiprotein-bridging factor 1b OS=Arabidopsis thaliana GN=MBF1B	MBF1B	15.482	0.886	0.0117781	nucleus			GO:0097159 organic cyclic compound binding; GO:1901363 heterocyclic compound binding; GO:0003677 DNA binding; GO:0043565 sequence-specific DNA binding; GO:0005488 binding; GO:0003676 nucleic acid binding;	K03627			IPR010982; IPR001387; IPR013729;	Lambda repressor-like, DNA-binding domain; Cro/C1-type helix-turn-helix domain; Multiprotein bridging factor 1, N-terminal;	K	KOG3398	Transcription factor MBF1
Gene.26310_CL2569.Contig8_All	Regulator of nonsense transcripts 1 homolog OS=Arabidopsis thaliana GN=UPF1	UPF1	122.91	0.94	0.0022625	nucleus	GO:0006725 cellular aromatic compound metabolic process; GO:0060255 regulation of macromolecule metabolic process; GO:0048519 negative regulation of biological process; GO:0044237 cellular metabolic process; GO:0071704 organic substance metabolic process; GO:0044270 cellular nitrogen compound catabolic process; GO:0008152 metabolic process; GO:0000184 nuclear-transcribed mRNA catabolic process, n…	GO:0044424 intracellular part; GO:0005623 cell; GO:0044464 cell part; GO:0005622 intracellular; GO:0005737 cytoplasm;	GO:1901265 nucleoside phosphate binding; GO:0016817 hydrolase activity, acting on acid anhydrides; GO:0016787 hydrolase activity; GO:1901363 heterocyclic compound binding; GO:0097159 organic cyclic compound binding; GO:0016462 pyrophosphatase activity; GO:0003824 catalytic activity; GO:0032553 ribonucleotide binding; GO:0005488 binding; GO:0032550 purine ribonucleoside binding; GO:0043169 cation …	K14326	UPF1; regulator of nonsense transcripts 1 [EC:3.6.4.-]	ath03015 mRNA surveillance pathway - Arabidopsis thaliana (thale cress); ath03013 RNA transport - Arabidopsis thaliana (thale cress);	IPR006935; IPR014001; IPR027417; IPR018999;	Helicase/UvrB, N-terminal; Helicase superfamily 1/2, ATP-binding domain; P-loop containing nucleoside triphosphate hydrolase; RNA helicase UPF1, UPF2-interacting domain;	A	KOG1802	RNA helicase nonsense mRNA reducing factor (pNORF1)
Gene.24874_CL2362.Contig2_All	Cationic peroxidase 1 OS=Arachis hypogaea GN=PNC1	PNC1	67.348	0.948	0.53112	chloroplast			GO:0097159 organic cyclic compound binding; GO:1901363 heterocyclic compound binding; GO:0003723 RNA binding; GO:0005488 binding; GO:0003676 nucleic acid binding;	K21444			IPR004087; IPR004088;	K Homology domain; K Homology domain, type 1;	AR	KOG2190	PolyC-binding proteins alphaCP-1 and related KH domain proteins
Gene.76624_Unigene15171_All	Structural maintenance of chromosomes protein 4 OS=Arabidopsis thaliana GN=SMC4	SMC4	141.42	0.829		cytoplasm	GO:0016043 cellular component organization; GO:0051276 chromosome organization; GO:0009987 cellular process; GO:0006996 organelle organization; GO:0071840 cellular component organization or biogenesis;	GO:0043226 organelle; GO:0043229 intracellular organelle; GO:0043232 intracellular non-membrane-bounded organelle; GO:0044464 cell part; GO:0005622 intracellular; GO:0005694 chromosome; GO:0044424 intracellular part; GO:0005623 cell; GO:0043228 non-membrane-bounded organelle;	GO:0005524 ATP binding; GO:1901265 nucleoside phosphate binding; GO:0001882 nucleoside binding; GO:0043167 ion binding; GO:0005515 protein binding; GO:0000166 nucleotide binding; GO:0097159 organic cyclic compound binding; GO:1901363 heterocyclic compound binding; GO:0032549 ribonucleoside binding; GO:0097367 carbohydrate derivative binding; GO:0032553 ribonucleotide binding; GO:0005488 binding; …	K06675			IPR010935; IPR027417; IPR003395;	SMCs flexible hinge; P-loop containing nucleoside triphosphate hydrolase; RecF/RecN/SMC, N-terminal;	BD	KOG0996	Structural maintenance of chromosome protein 4 (chromosome condensation complex Condensin, subunit C)
Gene.54343_CL8131.Contig3_All	"Phospho-2-dehydro-3-deoxyheptonate aldolase 1, chloroplastic OS=Nicotiana tabacum GN=DHAPS-1"	DHAPS-1	62.682	0.664	0.026656	chloroplast	GO:0008652 cellular amino acid biosynthetic process; GO:0009072 aromatic amino acid family metabolic process; GO:0016053 organic acid biosynthetic process; GO:0044711 single-organism biosynthetic process; GO:0006725 cellular aromatic compound metabolic process; GO:0044281 small molecule metabolic process; GO:0044763 single-organism cellular process; GO:0044699 single-organism process; GO:0006807 …		GO:0016765 transferase activity, transferring alkyl or aryl (other than methyl) groups; GO:0003849 3-deoxy-7-phosphoheptulonate synthase activity; GO:0003824 catalytic activity; GO:0016740 transferase activity;	K01626	E2.5.1.54; 3-deoxy-7-phosphoheptulonate synthase [EC:2.5.1.54]	ath01230 Biosynthesis of amino acids - Arabidopsis thaliana (thale cress); ath00400 Phenylalanine, tyrosine and tryptophan biosynthesis - Arabidopsis thaliana (thale cress); ath01100 Metabolic pathways - Arabidopsis thaliana (thale cress); ath01110 Biosynthesis of secondary metabolites - Arabidopsis thaliana (thale cress);
Gene.84890_Unigene22597_All	Proline-rich receptor-like protein kinase PERK12 OS=Arabidopsis thaliana GN=PERK12	PERK12	146.24	0.892	0.0030971	chloroplast			GO:0005515 protein binding; GO:0005488 binding;				IPR017986; IPR015943;	WD40-repeat-containing domain; WD40/YVTN repeat-like-containing domain;
Gene.44895_CL6257.Contig5_All	65-kDa microtubule-associated protein 1 OS=Arabidopsis thaliana GN=MAP65-1	MAP65-1	65.44	1.042	0.27278	cytoplasm				K16732					DZ	KOG4302	Microtubule-associated protein essential for anaphase spindle elongation
Gene.33934_CL3802.Contig3_All	Probable nucleoredoxin 2 OS=Oryza sativa subsp. japonica GN=Os01g0794400	Os01g0794400	66.228	1.104	0.25614	cytoplasm							IPR027942; IPR027944;	Sieve element occlusion, N-terminal; Sieve element occlusion, C-terminal;
Gene.45556_CL6420.Contig2_All	uncharacterized protein	---	17.999	1.094	0.458	plasma membrane
Gene.79559_Unigene17606_All	Ubiquitin receptor RAD23c OS=Arabidopsis thaliana GN=RAD23C	RAD23C	40.635	0.937	0.46936	chloroplast	GO:0033554 cellular response to stress; GO:0051603 proteolysis involved in cellular protein catabolic process; GO:0044257 cellular protein catabolic process; GO:0006725 cellular aromatic compound metabolic process; GO:0006259 DNA metabolic process; GO:0006289 nucleotide-excision repair; GO:0044267 cellular protein metabolic process; GO:0050896 response to stimulus; GO:0044237 cellular metabolic p…	GO:0043226 organelle; GO:0043231 intracellular membrane-bounded organelle; GO:0043229 intracellular organelle; GO:0005634 nucleus; GO:0044464 cell part; GO:0005622 intracellular; GO:0044424 intracellular part; GO:0043227 membrane-bounded organelle; GO:0005623 cell;	GO:0097159 organic cyclic compound binding; GO:1901363 heterocyclic compound binding; GO:0003677 DNA binding; GO:0003684 damaged DNA binding; GO:0005515 protein binding; GO:0005488 binding; GO:0003676 nucleic acid binding;	K10839	RAD23; UV excision repair protein RAD23	ath03420 Nucleotide excision repair - Arabidopsis thaliana (thale cress); ath04141 Protein processing in endoplasmic reticulum - Arabidopsis thaliana (thale cress);	IPR006636; IPR015940; IPR029071; IPR000626; IPR015360; IPR009060;	Heat shock chaperonin-binding; Ubiquitin-associated domain; Ubiquitin-related domain; Ubiquitin domain; XPC-binding domain; UBA-like;	L	KOG0011	Nucleotide excision repair factor NEF2, RAD23 component
Gene.49149_CL7248.Contig1_All	Glutathione S-transferase U17 OS=Arabidopsis thaliana GN=GSTU17	GSTU17	27.143	0.922	0.120144	chloroplast			GO:0005515 protein binding; GO:0005488 binding;	K00799	GST; glutathione S-transferase [EC:2.5.1.18]	ath00480 Glutathione metabolism - Arabidopsis thaliana (thale cress);	IPR004046; IPR010987; IPR004045; IPR012336;	Glutathione S-transferase, C-terminal; Glutathione S-transferase, C-terminal-like; Glutathione S-transferase, N-terminal; Thioredoxin-like fold;	O	KOG0406	Glutathione S-transferase
Gene.37606_CL4529.Contig1_All	Xanthine dehydrogenase 1 OS=Arabidopsis thaliana GN=XDH1	XDH1	127.96	0.978	0.74128	cytoplasm	GO:0044699 single-organism process; GO:0008152 metabolic process; GO:0055114 oxidation-reduction process; GO:0044710 single-organism metabolic process;		GO:0051537 2 iron, 2 sulfur cluster binding; GO:1901265 nucleoside phosphate binding; GO:0005506 iron ion binding; GO:0050660 flavin adenine dinucleotide binding; GO:0043167 ion binding; GO:0000166 nucleotide binding; GO:0048037 cofactor binding; GO:0016491 oxidoreductase activity; GO:0016614 oxidoreductase activity, acting on CH-OH group of donors; GO:0009055 electron carrier activity; GO:190136…	K00106	XDH; xanthine dehydrogenase/oxidase [EC:1.17.1.4 1.17.3.2]	ath04146 Peroxisome - Arabidopsis thaliana (thale cress); ath00230 Purine metabolism - Arabidopsis thaliana (thale cress); ath01100 Metabolic pathways - Arabidopsis thaliana (thale cress); ath00232 Caffeine metabolism - Arabidopsis thaliana (thale cress); ath01110 Biosynthesis of secondary metabolites - Arabidopsis thaliana (thale cress);	IPR001041; IPR002346; IPR012675; IPR016167; IPR002888; IPR016166; IPR005107; IPR016169; IPR000674; IPR008274;	2Fe-2S ferredoxin-type iron-sulfur binding domain; Molybdopterin dehydrogenase, FAD-binding; Beta-grasp domain; FAD-binding, type 2, subdomain 1; [2Fe-2S]-binding; FAD-binding, type 2; CO dehydrogenase flavoprotein, C-terminal; CO dehydrogenase flavoprotein-like, FAD-binding, subdomain 2; Aldehyde oxidase/xanthine dehydrogenase, a/b hammerhead; Aldehyde oxidase/xanthine dehydrogenase, molybdopter…	F	KOG0430	Xanthine dehydrogenase
Gene.77684_Unigene15841_All	Abscisic stress-ripening protein 1 OS=Solanum lycopersicum GN=ASR1	ASR1	14.899	1.035		extracellular	GO:0006950 response to stress; GO:0050896 response to stimulus;
Gene.69633_Unigene8972_All	Anthocyanidin reductase ((2S)-flavan-3-ol-forming) OS=Vitis vinifera GN=ANR	ANR	37.982	1.082	0.125061	chloroplast			GO:0048037 cofactor binding; GO:0003824 catalytic activity; GO:0005488 binding; GO:0050662 coenzyme binding;	K08695	ANR; anthocyanidin reductase [EC:1.3.1.77]	ath00941 Flavonoid biosynthesis - Arabidopsis thaliana (thale cress); ath01110 Biosynthesis of secondary metabolites - Arabidopsis thaliana (thale cress);	IPR001509; IPR016040;	NAD-dependent epimerase/dehydratase; NAD(P)-binding domain;	V	KOG1502	Flavonol reductase/cinnamoyl-CoA reductase
Gene.164_CL16.Contig40_All	HVA22-like protein d OS=Arabidopsis thaliana GN=HVA22D	HVA22D	43.528	0.888		endoplasmic reticulum			GO:0097159 organic cyclic compound binding; GO:1901363 heterocyclic compound binding; GO:0046914 transition metal ion binding; GO:0005488 binding; GO:0003676 nucleic acid binding; GO:0043167 ion binding; GO:0046872 metal ion binding; GO:0043169 cation binding; GO:0008270 zinc ion binding;				IPR003604;	Zinc finger, U1-type;	U	KOG1725	Protein involved in membrane traffic (YOP1/TB2/DP1/HVA22 family)
Gene.71244_Unigene10078_All	60S ribosomal protein L23 OS=Arabidopsis thaliana GN=RPL23A	RPL23A	14.883	0.908	0.0166005	cytoplasm	GO:0006518 peptide metabolic process; GO:0043043 peptide biosynthetic process; GO:0044267 cellular protein metabolic process; GO:0006807 nitrogen compound metabolic process; GO:0009058 biosynthetic process; GO:0043603 cellular amide metabolic process; GO:0044238 primary metabolic process; GO:1901566 organonitrogen compound biosynthetic process; GO:1901576 organic substance biosynthetic process; G…	GO:0005840 ribosome; GO:0043226 organelle; GO:0043229 intracellular organelle; GO:0043232 intracellular non-membrane-bounded organelle; GO:0044464 cell part; GO:0005622 intracellular; GO:0005737 cytoplasm; GO:0032991 macromolecular complex; GO:0044424 intracellular part; GO:1990904 ribonucleoprotein complex; GO:0005623 cell; GO:0030529 intracellular ribonucleoprotein complex; GO:0044444 cytoplasm…	GO:0003735 structural constituent of ribosome; GO:0005198 structural molecule activity;	K02894	RP-L23e; large subunit ribosomal protein L23e	ath03010 Ribosome - Arabidopsis thaliana (thale cress);			J	KOG0901	60S ribosomal protein L14/L17/L23
Gene.83156_Unigene20951_All	"Glucan endo-1,3-beta-glucosidase 13 OS=Arabidopsis thaliana GN=At5g56590"	At5g56590	53.772	1.105		plasma membrane	GO:0008152 metabolic process; GO:0005975 carbohydrate metabolic process; GO:0044238 primary metabolic process; GO:0071704 organic substance metabolic process;		GO:0004553 hydrolase activity, hydrolyzing O-glycosyl compounds; GO:0016787 hydrolase activity; GO:0003824 catalytic activity; GO:0016798 hydrolase activity, acting on glycosyl bonds;				IPR012946; IPR017853; IPR013781;	X8 domain; Glycoside hydrolase superfamily; Glycoside hydrolase, catalytic domain;
Gene.12322_CL957.Contig5_All	"Short-chain dehydrogenase TIC 32, chloroplastic OS=Arabidopsis thaliana GN=TIC32"	TIC32	34.284	1.078	0.102542	chloroplast							IPR016040;	NAD(P)-binding domain;	Q	KOG1208	Dehydrogenases with different specificities (related to short-chain alcohol dehydrogenases)
Gene.76962_Unigene15372_All	PREDICTED: uncharacterized protein LOC100258311 [Vitis vinifera]	---	48.588	0.971		endoplasmic reticulum							IPR012336;	Thioredoxin-like fold;
Gene.79893_Unigene17915_All	Plastidic glucose transporter 4 OS=Arabidopsis thaliana GN=At5g16150	At5g16150	40.857	1.136	0.068724	plasma membrane	GO:0006810 transport; GO:0055085 transmembrane transport; GO:0051179 localization; GO:0051234 establishment of localization;	GO:0031224 intrinsic component of membrane; GO:0016020 membrane; GO:0016021 integral component of membrane; GO:0044425 membrane part;	GO:0022892 substrate-specific transporter activity; GO:0022891 substrate-specific transmembrane transporter activity; GO:0022857 transmembrane transporter activity; GO:0005215 transporter activity;				IPR020846;	Major facilitator superfamily domain;	R	KOG0254	Predicted transporter (major facilitator superfamily)
Gene.36365_CL4291.Contig2_All	"Heme-binding-like protein At3g10130, chloroplastic OS=Arabidopsis thaliana GN=At3g10130"	At3g10130	27.988	1.069	0.113939	chloroplast							IPR011256;	Regulatory factor, effector binding domain;
Gene.64197_Unigene5188_All	Putative late blight resistance protein homolog R1B-17 OS=Solanum demissum GN=R1B-17	R1B-17	91.133	1.535		chloroplast			GO:1901265 nucleoside phosphate binding; GO:0001882 nucleoside binding; GO:0043167 ion binding; GO:0000166 nucleotide binding; GO:0097159 organic cyclic compound binding; GO:1901363 heterocyclic compound binding; GO:0032549 ribonucleoside binding; GO:0097367 carbohydrate derivative binding; GO:0032553 ribonucleotide binding; GO:0005488 binding; GO:0032550 purine ribonucleoside binding; GO:0043531…				IPR002182; IPR027417; IPR032675;	NB-ARC; P-loop containing nucleoside triphosphate hydrolase; Leucine-rich repeat domain, L domain-like;	T	KOG4658	Apoptotic ATPase
Gene.80471_Unigene18705_All	palmitoyl-protein thioesterase 1-like [Prunus avium]	---	37.253	1.525	0.075081	extracellular			GO:0098599 palmitoyl hydrolase activity; GO:0016787 hydrolase activity; GO:0003824 catalytic activity;	K01074	PPT; palmitoyl-protein thioesterase [EC:3.1.2.22]	ath01212 Fatty acid metabolism - Arabidopsis thaliana (thale cress); ath01100 Metabolic pathways - Arabidopsis thaliana (thale cress); ath00062 Fatty acid elongation - Arabidopsis thaliana (thale cress);	IPR029058;	Alpha/Beta hydrolase fold;	IO	KOG2541	Palmitoyl protein thioesterase
Gene.58620_Unigene851_All	Vesicle-associated protein 2-1 OS=Arabidopsis thaliana GN=PVA21	PVA21	26.097	0.874		Golgi apparatus							IPR008962; IPR000535;	PapD-like; Major sperm protein (MSP) domain;	U	KOG0439	VAMP-associated protein involved in inositol metabolism
Gene.28511_CL2896.Contig3_All	AMP deaminase OS=Arabidopsis thaliana GN=AMPD	AMPD	97.853	0.919	0.148904	chloroplast	GO:0043173 nucleotide salvage; GO:0009165 nucleotide biosynthetic process; GO:0006725 cellular aromatic compound metabolic process; GO:0009167 purine ribonucleoside monophosphate metabolic process; GO:0009259 ribonucleotide metabolic process; GO:0009117 nucleotide metabolic process; GO:0044699 single-organism process; GO:0009058 biosynthetic process; GO:1901566 organonitrogen compound biosyntheti…		GO:0047623 adenosine-phosphate deaminase activity; GO:0019239 deaminase activity; GO:0016787 hydrolase activity; GO:0016814 hydrolase activity, acting on carbon-nitrogen (but not peptide) bonds, in cyclic amidines; GO:0003876 AMP deaminase activity; GO:0003824 catalytic activity; GO:0016810 hydrolase activity, acting on carbon-nitrogen (but not peptide) bonds;	K01490	AMPD; AMP deaminase [EC:3.5.4.6]	ath00230 Purine metabolism - Arabidopsis thaliana (thale cress); ath01100 Metabolic pathways - Arabidopsis thaliana (thale cress); ath01110 Biosynthesis of secondary metabolites - Arabidopsis thaliana (thale cress);	IPR001365; IPR032466;	Adenosine/AMP deaminase domain; Metal-dependent hydrolase;	F	KOG1096	Adenosine monophosphate deaminase
Gene.403_CL27.Contig6_All	Pleiotropic drug resistance protein 2 OS=Nicotiana plumbaginifolia GN=PDR2	PDR2	165.3			plasma membrane		GO:0016020 membrane;	GO:0005524 ATP binding; GO:1901265 nucleoside phosphate binding; GO:0001882 nucleoside binding; GO:0043167 ion binding; GO:0016817 hydrolase activity, acting on acid anhydrides; GO:0016787 hydrolase activity; GO:0000166 nucleotide binding; GO:0017111 nucleoside-triphosphatase activity; GO:0016887 ATPase activity; GO:0097159 organic cyclic compound binding; GO:1901363 heterocyclic compound binding…				IPR034001; IPR003593; IPR003439; IPR027417; IPR029481; IPR034003; IPR013581; IPR013525;	ATP-binding cassette transporter, PDR-like subfamily G, domain 1; AAA+ ATPase domain; ABC transporter-like; P-loop containing nucleoside triphosphate hydrolase; ABC-transporter extracellular N-terminal domain; ATP-binding cassette transporter, PDR-like subfamily G, domain 2; Plant PDR ABC transporter associated; ABC-2 type transporter;	Q	KOG0065	Pleiotropic drug resistance proteins (PDR1-15), ABC superfamily
Gene.34867_CL3972.Contig5_All	"Histidine biosynthesis bifunctional protein hisIE, chloroplastic OS=Arabidopsis thaliana GN=HISN2"	HISN2	32.118	0.904		nucleus	GO:0006725 cellular aromatic compound metabolic process; GO:0016053 organic acid biosynthetic process; GO:0052803 imidazole-containing compound metabolic process; GO:0044699 single-organism process; GO:0009058 biosynthetic process; GO:0000105 histidine biosynthetic process; GO:1901566 organonitrogen compound biosynthetic process; GO:0044237 cellular metabolic process; GO:0071704 organic substance…		GO:0016814 hydrolase activity, acting on carbon-nitrogen (but not peptide) bonds, in cyclic amidines; GO:0016462 pyrophosphatase activity; GO:0003824 catalytic activity; GO:0004635 phosphoribosyl-AMP cyclohydrolase activity; GO:0004636 phosphoribosyl-ATP diphosphatase activity; GO:0016817 hydrolase activity, acting on acid anhydrides; GO:0016787 hydrolase activity; GO:0019238 cyclohydrolase activ…	K11755	hisIE; phosphoribosyl-ATP pyrophosphohydrolase / phosphoribosyl-AMP cyclohydrolase [EC:3.6.1.31 3.5.4.19]	ath01230 Biosynthesis of amino acids - Arabidopsis thaliana (thale cress); ath01100 Metabolic pathways - Arabidopsis thaliana (thale cress); ath00340 Histidine metabolism - Arabidopsis thaliana (thale cress); ath01110 Biosynthesis of secondary metabolites - Arabidopsis thaliana (thale cress);	IPR002496;	Phosphoribosyl-AMP cyclohydrolase domain;	E	KOG4311	Histidinol dehydrogenase
Gene.62873_Unigene4274_All	Alpha-L-fucosidase 1 OS=Arabidopsis thaliana GN=FUC1	FUC1	61.533	0.973	0.44348	plasma membrane	GO:0008152 metabolic process; GO:0005975 carbohydrate metabolic process; GO:0044238 primary metabolic process; GO:0071704 organic substance metabolic process;		GO:0004553 hydrolase activity, hydrolyzing O-glycosyl compounds; GO:0016787 hydrolase activity; GO:0003824 catalytic activity; GO:0015928 fucosidase activity; GO:0004560 alpha-L-fucosidase activity; GO:0016798 hydrolase activity, acting on glycosyl bonds;	K01206	FUCA; alpha-L-fucosidase [EC:3.2.1.51]	ath00511 Other glycan degradation - Arabidopsis thaliana (thale cress);	IPR017853; IPR013781; IPR008979;	Glycoside hydrolase superfamily; Glycoside hydrolase, catalytic domain; Galactose-binding domain-like;	G	KOG3340	Alpha-L-fucosidase
Gene.77041_Unigene15422_All	uncharacterized protein LOC110629711 [Manihot esculenta]	---	34.408	0.98	0.44416	chloroplast
Gene.37955_CL4601.Contig2_All	Probable ADP-ribosylation factor GTPase-activating protein AGD8 OS=Arabidopsis thaliana GN=AGD8	AGD8	43.416			nucleus			GO:0098772 molecular function regulator; GO:0030234 enzyme regulator activity; GO:0008047 enzyme activator activity; GO:0060589 nucleoside-triphosphatase regulator activity; GO:0005096 GTPase activator activity; GO:0030695 GTPase regulator activity;	K12493	ARFGAP2_3; ADP-ribosylation factor GTPase-activating protein 2/3	ath04144 Endocytosis - Arabidopsis thaliana (thale cress);			T	KOG0706	Predicted GTPase-activating protein
Gene.86585_Unigene26475_All	Transcription initiation factor TFIID subunit 12 OS=Arabidopsis thaliana GN=TAF12	TAF12	36.993	1.028		chloroplast	GO:0018130 heterocycle biosynthetic process; GO:0006725 cellular aromatic compound metabolic process; GO:0097659 nucleic acid-templated transcription; GO:0006352 DNA-templated transcription, initiation; GO:0034654 nucleobase-containing compound biosynthetic process; GO:1901360 organic cyclic compound metabolic process; GO:0006807 nitrogen compound metabolic process; GO:0009058 biosynthetic proces…	GO:0043229 intracellular organelle; GO:0000428 DNA-directed RNA polymerase complex; GO:0055029 nuclear DNA-directed RNA polymerase complex; GO:0061695 transferase complex, transferring phosphorus-containing groups; GO:0044446 intracellular organelle part; GO:0030880 RNA polymerase complex; GO:0032991 macromolecular complex; GO:0031981 nuclear lumen; GO:0044424 intracellular part; GO:1990234 trans…	GO:0005515 protein binding; GO:0046982 protein heterodimerization activity; GO:0005488 binding; GO:0046983 protein dimerization activity;	K03126	TAF12; transcription initiation factor TFIID subunit 12	ath03022 Basal transcription factors - Arabidopsis thaliana (thale cress);	IPR003228; IPR009072;	Transcription initiation factor TFIID, subunit 12; Histone-fold;	K	KOG1142	Transcription initiation factor TFIID, subunit TAF12 (also component of histone acetyltransferase SAGA)
Gene.73742_Unigene12215_All	embryo-abundant family protein [Populus trichocarpa]	---	30.167	0.455		peroxisome	GO:0008152 metabolic process;		GO:0016741 transferase activity, transferring one-carbon groups; GO:0008168 methyltransferase activity; GO:0003824 catalytic activity; GO:0016740 transferase activity;				IPR029063; IPR013216;	S-adenosyl-L-methionine-dependent methyltransferase; Methyltransferase type 11;	R	KOG3010	Methyltransferase
Gene.45581_CL6430.Contig1_All	26S proteasome non-ATPase regulatory subunit 2 homolog A OS=Arabidopsis thaliana GN=RPN1A	RPN1A	97.435	0.997	0.82592	plasma membrane	GO:0050789 regulation of biological process; GO:0080090 regulation of primary metabolic process; GO:0060255 regulation of macromolecule metabolic process; GO:0051246 regulation of protein metabolic process; GO:0009894 regulation of catabolic process; GO:0019222 regulation of metabolic process; GO:0042176 regulation of protein catabolic process; GO:0065007 biological regulation;	GO:1902494 catalytic complex; GO:0000502 proteasome complex; GO:0044464 cell part; GO:0005622 intracellular; GO:0032991 macromolecular complex; GO:0044424 intracellular part; GO:1905368 peptidase complex; GO:0005623 cell; GO:0043234 protein complex; GO:1905369 endopeptidase complex;	GO:0030234 enzyme regulator activity; GO:0098772 molecular function regulator; GO:0005488 binding;	K03028	PSMD2; 26S proteasome regulatory subunit N1	ath03050 Proteasome - Arabidopsis thaliana (thale cress);	IPR011989; IPR016024;	Armadillo-like helical; Armadillo-type fold;	O	KOG2005	26S proteasome regulatory complex, subunit RPN1/PSMD2
Gene.12661_CL985.Contig9_All	"Crocetin glucosyltransferase, chloroplastic OS=Gardenia jasminoides GN=UGT75L6"	UGT75L6	51.464	0.7	0.00121557	cytoplasm	GO:0008152 metabolic process;		GO:0016757 transferase activity, transferring glycosyl groups; GO:0016758 transferase activity, transferring hexosyl groups; GO:0003824 catalytic activity; GO:0016740 transferase activity;	K13692					GC	KOG1192	UDP-glucuronosyl and UDP-glucosyl transferase
Gene.74554_Unigene13311_All	"Alpha-glucan water dikinase, chloroplastic OS=Solanum tuberosum GN=R1"	R1	157.61	1.624	0.00098399	chloroplast	GO:0016310 phosphorylation; GO:0008152 metabolic process; GO:0044237 cellular metabolic process; GO:0006793 phosphorus metabolic process; GO:0009987 cellular process; GO:0006796 phosphate-containing compound metabolic process;		GO:0005524 ATP binding; GO:1901265 nucleoside phosphate binding; GO:0001882 nucleoside binding; GO:0043167 ion binding; GO:0000166 nucleotide binding; GO:0097159 organic cyclic compound binding; GO:1901363 heterocyclic compound binding; GO:0032549 ribonucleoside binding; GO:0097367 carbohydrate derivative binding; GO:0016301 kinase activity; GO:0003824 catalytic activity; GO:0032553 ribonucleotid…	K08244			IPR002192; IPR013816; IPR013815;	Pyruvate phosphate dikinase, PEP/pyruvate-binding; ATP-grasp fold, subdomain 2; ATP-grasp fold, subdomain 1;
Gene.35887_CL4174.Contig1_All	NAD(P)H:quinone oxidoreductase OS=Solanum tuberosum	---	23.422	1.004	0.85174	chloroplast			GO:0003824 catalytic activity; GO:0016491 oxidoreductase activity;	K19784			IPR005025; IPR029039;	NADPH-dependent FMN reductase-like; Flavoprotein-like domain;	R	KOG4530	Predicted flavoprotein
Gene.58755_Unigene947_All	"Phosphoglucan phosphatase LSF2, chloroplastic OS=Arabidopsis thaliana GN=LSF2"	LSF2	32.804			chloroplast	GO:0044267 cellular protein metabolic process; GO:0044238 primary metabolic process; GO:0006470 protein dephosphorylation; GO:0016311 dephosphorylation; GO:0044237 cellular metabolic process; GO:0006796 phosphate-containing compound metabolic process; GO:0071704 organic substance metabolic process; GO:0008152 metabolic process; GO:0006793 phosphorus metabolic process; GO:0044260 cellular macromol…		GO:0003824 catalytic activity; GO:0042578 phosphoric ester hydrolase activity; GO:0016791 phosphatase activity; GO:0016788 hydrolase activity, acting on ester bonds; GO:0016787 hydrolase activity; GO:0008138 protein tyrosine/serine/threonine phosphatase activity; GO:0004721 phosphoprotein phosphatase activity;				IPR029021; IPR000387; IPR000340; IPR020422;	Protein-tyrosine phosphatase-like; Tyrosine specific protein phosphatases domain; Dual specificity phosphatase, catalytic domain; Dual specificity protein phosphatase domain;	V	KOG1716	Dual specificity phosphatase
Gene.77160_Unigene15490_All	Adenylate kinase 4 OS=Oryza sativa subsp. japonica GN=ADK-B	ADK-B	26.741	0.872	0.00074013	cytoplasm	GO:0008152 metabolic process; GO:0006725 cellular aromatic compound metabolic process; GO:0046483 heterocycle metabolic process; GO:0006139 nucleobase-containing compound metabolic process; GO:1901360 organic cyclic compound metabolic process; GO:0006807 nitrogen compound metabolic process; GO:0034641 cellular nitrogen compound metabolic process; GO:0044238 primary metabolic process; GO:0009987 c…		GO:0005524 ATP binding; GO:1901265 nucleoside phosphate binding; GO:0004017 adenylate kinase activity; GO:0019205 nucleobase-containing compound kinase activity; GO:0001882 nucleoside binding; GO:0043167 ion binding; GO:0000166 nucleotide binding; GO:0019201 nucleotide kinase activity; GO:0016776 phosphotransferase activity, phosphate group as acceptor; GO:0097159 organic cyclic compound binding;…	K00939	adk; adenylate kinase [EC:2.7.4.3]	ath00730 Thiamine metabolism - Arabidopsis thaliana (thale cress); ath00230 Purine metabolism - Arabidopsis thaliana (thale cress); ath01100 Metabolic pathways - Arabidopsis thaliana (thale cress); ath01110 Biosynthesis of secondary metabolites - Arabidopsis thaliana (thale cress);	IPR007862; IPR027417;	Adenylate kinase, active site lid domain; P-loop containing nucleoside triphosphate hydrolase;	F	KOG3078	Adenylate kinase
Gene.35339_CL4054.Contig2_All	Spermine synthase OS=Arabidopsis thaliana GN=SPMS	SPMS	41.03	0.961	0.072183	cytoskeleton	GO:0006595 polyamine metabolic process; GO:0044106 cellular amine metabolic process; GO:0008152 metabolic process; GO:0006807 nitrogen compound metabolic process; GO:0034641 cellular nitrogen compound metabolic process; GO:0009987 cellular process; GO:0044237 cellular metabolic process; GO:0009308 amine metabolic process; GO:0006576 cellular biogenic amine metabolic process; GO:1901564 organonitr…		GO:0003824 catalytic activity;	K00797	speE; spermidine synthase [EC:2.5.1.16]	ath00480 Glutathione metabolism - Arabidopsis thaliana (thale cress); ath00270 Cysteine and methionine metabolism - Arabidopsis thaliana (thale cress); ath01100 Metabolic pathways - Arabidopsis thaliana (thale cress); ath00410 beta-Alanine metabolism - Arabidopsis thaliana (thale cress); ath00330 Arginine and proline metabolism - Arabidopsis thaliana (thale cress);	IPR029063; IPR030374;	S-adenosyl-L-methionine-dependent methyltransferase; Polyamine biosynthesis domain;	E	KOG1562	Spermidine synthase
Gene.58675_Unigene885_All	Stress-response A/B barrel domain-containing protein UP3 OS=Arabidopsis thaliana GN=UP3	UP3	29.197	1.005	0.66872	chloroplast							IPR013097; IPR011008;	Stress responsive alpha-beta barrel; Dimeric alpha-beta barrel;
Gene.76858_Unigene15319_All	Probable ADP-ribosylation factor GTPase-activating protein AGD6 OS=Arabidopsis thaliana GN=AGD6	AGD6	48.13	0.846	0.0175975	nucleus			GO:0098772 molecular function regulator; GO:0030234 enzyme regulator activity; GO:0008047 enzyme activator activity; GO:0060589 nucleoside-triphosphatase regulator activity; GO:0005096 GTPase activator activity; GO:0030695 GTPase regulator activity;	K12492	ARFGAP1; ADP-ribosylation factor GTPase-activating protein 1	ath04144 Endocytosis - Arabidopsis thaliana (thale cress);			TUZ	KOG0704	ADP-ribosylation factor GTPase activator
Gene.66649_Unigene6892_All	"RNA pseudouridine synthase 6, chloroplastic OS=Arabidopsis thaliana GN=At4g21770"	At4g21770	50.363	0.983	0.35862	nucleus							IPR027329;	TPX2, C-terminal;
Gene.44176_CL6058.Contig2_All	Dehydrin DHN1 OS=Zea mays GN=DHN1	DHN1	18.168	1.451	0.0034581	nucleus	GO:0001101 response to acid chemical; GO:0042221 response to chemical; GO:0009415 response to water; GO:0006950 response to stress; GO:0009628 response to abiotic stimulus; GO:1901700 response to oxygen-containing compound; GO:0010035 response to inorganic substance; GO:0050896 response to stimulus;
Gene.43399_CL5871.Contig1_All	Alcohol dehydrogenase-like 3 OS=Arabidopsis thaliana GN=At1g32780	At1g32780	42.626	1.075	0.068264	cytoplasm	GO:0044699 single-organism process; GO:0008152 metabolic process; GO:0055114 oxidation-reduction process; GO:0044710 single-organism metabolic process;		GO:0046914 transition metal ion binding; GO:0003824 catalytic activity; GO:0005488 binding; GO:0043167 ion binding; GO:0046872 metal ion binding; GO:0043169 cation binding; GO:0008270 zinc ion binding; GO:0016491 oxidoreductase activity;	K00121	frmA; S-(hydroxymethyl)glutathione dehydrogenase / alcohol dehydrogenase [EC:1.1.1.284 1.1.1.1]	ath00071 Fatty acid degradation - Arabidopsis thaliana (thale cress); ath00350 Tyrosine metabolism - Arabidopsis thaliana (thale cress); ath01200 Carbon metabolism - Arabidopsis thaliana (thale cress); ath01100 Metabolic pathways - Arabidopsis thaliana (thale cress); ath00010 Glycolysis / Gluconeogenesis - Arabidopsis thaliana (thale cress); ath01110 Biosynthesis of secondary metabolites - Arabid…	IPR011032; IPR020843; IPR016040; IPR013154; IPR013149;	GroES-like; Polyketide synthase, enoylreductase domain; NAD(P)-binding domain; Alcohol dehydrogenase, N-terminal; Alcohol dehydrogenase, C-terminal;	Q	KOG0022	Alcohol dehydrogenase, class III
[truncated: 6,225 more rows]
